# Supplementary material for: Association of age and cause-special mortality in patients with stage I/ II colon cancer: A population-based competing risk analysis
Source: PLoS One. 2020 Oct 16;15(10):e0240715. doi: 10.1371/journal.pone.0240715 (PMC7567365; doi:10.1371/journal.pone.0240715)
Supplement: S1 Dataset — (XLS) [file pone.0240715.s002.xls]

## Sheet: 2m
Vital status recode (study cutoff used)	months	age	sex	race	Marital	location	grade	size	histologic	tstage	status
Alive	84	56	1	0	0	1	0	0	0	1	0
Alive	122	80	1	0	1	1	0	0	0	0	0
Dead	83	86	0	0	0	0	0	1	0	1	2
Dead	51	85	1	0	0	0	0	1	0	1	2
Dead	0	77	0	0	0	0	0	1	0	1	2
Alive	141	69	1	0	0	0	0	0	0	1	0
Alive	136	52	0	0	0	1	0	1	0	1	0
Dead	5	84	0	0	0	0	0	1	0	1	1
Dead	1	87	0	0	1	0	0	1	1	1	2
Dead	69	90	1	0	1	1	0	1	1	1	1
Dead	29	86	0	0	0	0	0	1	1	2	2
Alive	141	61	0	0	0	0	1	0	0	0	0
Dead	69	91	1	0	1	1	0	1	1	1	2
Dead	50	63	1	0	0	0	0	0	0	0	1
Alive	140	49	0	1	0	0	0	0	0	1	0
Dead	121	57	0	1	0	0	0	0	0	0	1
Dead	90	73	0	1	0	0	0	0	1	2	1
Alive	140	82	1	0	0	0	0	1	0	1	0
Alive	141	52	0	0	0	1	0	1	0	1	0
Dead	26	72	0	0	0	1	0	0	0	1	1
Dead	0	77	0	1	0	1	0	1	0	2	1
Dead	39	83	1	0	1	0	0	1	0	1	2
Alive	140	51	0	1	1	1	0	0	0	1	0
Alive	139	73	1	0	1	0	1	1	0	1	0
Dead	13	87	1	0	1	0	0	0	1	0	2
Dead	1	76	0	0	0	0	0	1	0	1	1
Dead	101	78	0	0	0	0	0	1	1	1	2
Dead	22	70	1	1	1	0	1	0	0	1	2
Dead	49	83	0	0	1	0	0	0	0	0	2
Dead	48	59	0	1	1	0	0	0	0	1	2
Alive	141	54	1	0	0	0	0	1	0	2	0
Alive	135	55	0	0	0	1	0	1	0	1	0
Alive	127	74	1	1	1	1	0	0	0	0	0
Alive	142	54	1	1	0	0	0	0	1	0	0
Alive	138	78	1	1	1	0	0	1	0	1	0
Alive	138	75	1	1	0	0	0	1	0	1	0
Dead	15	83	0	0	1	0	0	0	0	1	1
Dead	18	77	0	0	1	0	0	0	0	1	2
Alive	139	55	1	0	1	0	0	1	0	1	0
Dead	2	93	1	0	1	0	0	0	0	1	2
Alive	137	66	0	1	0	0	0	0	0	0	0
Dead	48	95	0	0	0	0	0	0	0	1	2
Alive	135	74	1	0	0	0	0	0	0	1	0
Dead	6	95	1	1	1	0	1	1	0	2	1
Alive	140	41	0	0	1	0	0	1	0	1	0
Dead	129	81	1	0	1	0	0	1	1	1	2
Alive	136	63	1	0	0	0	0	0	0	0	0
Alive	138	77	1	0	0	0	0	0	0	1	0
Dead	31	84	1	1	1	0	0	0	0	0	2
Dead	116	82	1	0	1	0	0	1	1	1	2
Alive	137	70	0	0	1	0	1	0	0	2	0
Alive	142	69	1	0	1	0	0	1	0	1	0
Dead	1	70	0	0	1	1	0	0	0	1	1
Alive	138	57	1	0	1	0	0	0	1	0	0
Alive	138	89	1	0	1	1	0	1	0	1	0
Alive	141	49	0	0	0	1	1	0	1	2	0
Dead	98	76	0	0	0	0	1	0	1	1	2
Alive	142	45	1	0	0	0	0	1	0	1	0
Dead	1	83	1	0	1	0	0	1	0	1	1
Alive	113	80	1	0	1	1	0	0	0	1	0
Alive	139	33	0	1	0	0	0	1	0	1	0
Dead	99	86	0	0	0	0	0	0	0	1	2
Alive	139	58	0	0	0	0	0	1	1	1	0
Dead	8	79	0	0	0	0	0	1	1	1	1
Dead	100	73	1	0	1	0	1	1	0	1	2
Alive	60	70	0	0	1	0	0	1	0	1	0
Alive	138	63	1	0	0	0	0	1	0	0	0
Alive	137	81	1	0	1	0	1	0	0	0	0
Alive	139	75	1	1	0	1	0	1	0	1	0
Dead	65	83	0	0	0	0	0	0	0	1	2
Alive	135	60	0	0	0	0	0	0	0	0	0
Alive	135	65	0	1	1	0	0	0	0	1	0
Alive	127	65	0	0	0	0	0	1	0	1	0
Alive	133	75	1	0	0	1	0	0	0	1	0
Alive	133	64	0	1	0	1	0	1	0	1	0
Dead	90	80	1	1	1	1	0	0	0	1	2
Alive	138	44	0	0	1	0	0	0	0	0	0
Alive	140	57	1	0	1	0	1	0	0	1	0
Alive	133	76	0	0	1	0	0	0	0	0	0
Alive	113	62	1	0	1	1	0	0	0	0	0
Alive	133	41	1	0	0	0	0	0	0	1	0
Dead	69	85	1	0	1	1	0	0	0	1	2
Alive	135	71	1	1	1	0	0	0	0	1	0
Dead	1	73	1	0	1	0	0	0	0	0	1
Alive	134	58	1	0	0	1	0	0	0	0	0
Dead	18	90	0	0	1	1	0	0	0	1	1
Alive	135	62	0	0	0	1	0	0	0	0	0
Dead	73	79	1	0	0	0	0	1	1	1	2
Alive	132	73	0	0	1	0	0	0	0	0	0
Dead	69	88	1	0	0	0	0	1	1	2	2
Dead	59	83	1	0	1	0	1	0	0	1	2
Dead	30	93	0	1	1	0	0	0	0	1	2
Dead	51	76	1	1	0	1	0	0	0	1	1
Dead	49	78	0	0	0	0	1	0	0	1	1
Alive	138	72	0	0	0	0	0	1	0	1	0
Dead	18	83	1	1	1	0	0	1	0	1	1
Dead	87	87	1	0	0	1	1	1	0	1	2
Alive	134	76	0	0	0	1	0	0	0	0	0
Alive	133	47	1	0	0	0	0	0	0	1	0
Dead	55	86	0	0	1	1	0	0	0	1	2
Alive	135	37	1	0	0	1	0	0	0	0	0
Alive	136	64	1	1	0	0	0	0	0	0	0
Dead	122	91	1	0	1	0	0	1	0	1	2
Dead	81	65	1	0	1	0	0	1	1	1	1
Alive	134	76	1	0	1	0	0	0	1	0	0
Dead	118	65	0	0	0	1	0	1	0	1	2
Alive	134	56	1	1	0	0	1	0	0	1	0
Dead	17	63	0	0	1	0	0	0	0	1	1
Dead	115	61	1	0	0	1	1	1	1	1	2
Alive	132	79	0	0	0	0	0	1	0	1	0
Dead	22	77	1	1	1	0	0	1	0	1	1
Alive	136	81	1	0	0	0	0	0	0	0	0
Dead	90	51	0	0	1	1	0	1	0	2	1
Dead	64	88	1	0	1	0	1	0	0	1	2
Alive	134	55	0	0	0	1	0	0	0	1	0
Dead	125	85	0	0	1	0	1	0	0	1	2
Alive	133	56	1	0	1	1	0	0	0	1	0
Dead	102	87	0	0	1	0	1	1	0	1	2
Dead	21	93	1	0	1	0	0	0	0	1	2
Alive	135	45	0	0	1	0	0	1	0	0	0
Alive	134	77	1	0	1	0	1	0	1	1	0
Dead	100	82	1	0	1	0	0	0	0	1	2
Alive	133	63	0	0	1	0	0	0	0	1	0
Dead	83	49	1	1	1	1	0	1	0	1	1
Dead	71	82	0	0	0	0	0	0	0	1	1
Dead	123	77	1	0	0	0	0	0	0	0	2
Alive	132	53	0	0	0	0	0	1	0	1	0
Dead	13	74	0	0	1	0	1	1	0	1	1
Alive	143	67	1	1	0	1	0	0	0	1	0
Alive	134	73	1	0	0	1	0	1	1	1	0
Dead	61	72	0	0	0	1	0	1	1	1	1
Dead	45	90	1	0	1	0	1	0	1	0	2
Alive	131	72	0	1	1	0	0	0	0	1	0
Alive	129	67	1	0	0	0	0	0	0	1	0
Dead	7	83	1	1	1	0	1	1	0	1	1
Alive	126	62	0	1	0	0	0	1	0	0	0
Alive	137	83	0	0	1	0	0	0	1	1	0
Alive	127	49	1	0	1	1	0	0	0	1	0
Alive	129	73	1	0	0	0	1	0	0	0	0
Alive	129	54	1	0	0	1	0	1	0	2	0
Alive	131	64	1	0	0	0	0	1	0	1	0
Alive	129	77	1	1	1	0	1	0	0	0	0
Alive	126	60	1	0	0	0	0	0	0	0	0
Alive	131	63	1	0	1	1	1	0	0	0	0
Alive	131	62	1	1	0	0	1	1	0	2	0
Dead	34	78	1	0	0	1	0	1	0	1	1
Dead	39	68	1	0	0	0	0	1	0	1	2
Alive	131	85	1	1	1	1	0	1	0	0	0
Dead	82	93	1	0	1	0	0	1	0	1	2
Alive	130	77	0	0	1	1	0	0	0	0	0
Alive	128	62	1	0	1	0	0	0	0	0	0
Alive	131	50	0	0	0	1	0	0	0	1	0
Alive	129	70	1	0	1	0	0	0	0	0	0
Alive	131	62	1	0	0	1	0	0	1	1	0
Dead	10	93	1	0	1	0	0	0	0	1	1
Alive	130	65	1	0	1	0	0	1	0	2	0
Alive	130	57	1	0	0	1	0	1	0	1	0
Dead	5	79	1	1	0	0	0	0	0	0	2
Alive	131	76	0	0	0	0	0	0	0	1	0
Alive	127	90	1	0	1	0	1	1	0	1	0
Alive	121	76	0	1	0	1	0	1	0	1	0
Alive	128	79	0	0	0	0	0	1	0	1	0
Dead	26	84	1	1	0	0	0	0	0	1	2
Alive	126	84	1	0	1	0	0	0	0	0	0
Dead	49	85	1	0	1	1	0	1	0	1	2
Alive	129	59	0	0	0	1	0	0	0	0	0
Dead	95	60	0	0	0	1	0	1	0	1	2
Alive	131	72	1	0	0	1	1	1	0	1	0
Alive	128	28	1	0	1	0	0	0	0	0	0
Alive	127	62	0	1	0	0	0	1	1	1	0
Alive	131	69	0	1	0	1	0	1	0	1	0
Dead	44	86	0	0	1	1	0	0	0	1	1
Alive	138	68	0	0	1	1	0	0	0	1	0
Dead	112	87	1	0	0	0	0	1	0	1	2
Alive	125	59	0	0	1	1	0	1	0	1	0
Alive	69	55	0	1	0	1	0	1	0	1	0
Alive	128	70	1	0	1	0	0	1	0	1	0
Alive	129	81	0	0	0	0	0	1	1	1	0
Dead	77	85	1	0	1	1	0	1	0	1	1
Alive	127	66	1	0	0	0	0	1	0	1	0
Alive	126	64	1	1	0	0	1	1	0	1	0
Dead	23	77	1	0	1	1	0	0	0	1	2
Alive	129	73	1	0	1	0	0	1	0	1	0
Alive	126	75	1	0	0	0	0	1	0	1	0
Alive	129	52	0	0	0	1	1	0	0	1	0
Dead	63	72	0	0	0	1	1	1	0	1	1
Alive	128	83	1	0	1	0	0	0	0	1	0
Alive	127	58	1	1	1	0	0	0	1	1	0
Alive	1	52	1	0	0	1	0	1	0	1	0
Alive	130	60	0	0	0	1	0	0	0	0	0
Alive	127	64	0	0	0	0	0	1	0	1	0
Dead	8	84	1	0	1	0	0	0	0	0	2
Alive	130	44	1	0	0	0	0	1	0	1	0
Dead	20	67	1	0	1	0	0	1	0	0	2
Dead	0	89	1	0	0	0	0	0	0	1	2
Dead	22	63	0	0	1	1	0	0	0	1	2
Alive	128	60	1	0	1	1	0	1	0	1	0
Alive	131	85	1	0	1	0	0	0	0	0	0
Alive	129	62	1	1	0	0	0	0	0	0	0
Alive	131	84	1	1	0	0	0	0	0	1	0
Alive	129	77	1	0	1	1	0	0	0	1	0
Alive	131	56	1	1	0	0	1	1	0	1	0
Alive	131	60	1	1	0	1	0	0	0	1	0
Dead	70	92	1	1	1	0	0	0	0	1	2
Dead	80	83	1	1	1	1	0	0	0	0	2
Alive	129	71	0	1	0	1	0	0	0	1	0
Alive	2	65	1	1	1	0	0	0	1	2	0
Alive	126	33	0	1	0	0	1	1	1	1	0
Alive	64	76	1	0	1	0	0	1	0	1	0
Dead	12	88	1	0	1	1	1	1	1	1	2
Alive	123	83	1	0	1	0	1	1	0	1	0
Alive	131	76	1	0	0	0	0	1	0	0	0
Alive	127	71	1	0	0	0	0	1	0	1	0
Alive	123	84	1	0	1	0	1	0	0	1	0
Alive	122	76	1	0	0	1	0	0	0	0	0
Dead	29	82	1	0	1	0	0	1	0	1	2
Dead	119	58	1	0	1	0	0	1	0	1	2
Alive	2	70	1	0	1	0	0	0	0	2	0
Alive	121	47	0	0	1	1	0	1	0	1	0
Alive	127	73	0	0	0	0	0	0	0	0	0
Alive	126	59	1	1	0	0	0	1	0	1	0
Alive	126	71	0	0	0	0	0	1	0	1	0
Dead	57	82	1	1	1	0	1	1	0	1	2
Alive	118	66	1	1	0	1	0	0	0	0	0
Alive	87	55	1	1	1	0	0	0	0	1	0
Dead	121	84	1	0	1	0	1	1	1	1	2
Alive	124	67	1	0	1	0	0	0	0	0	0
Dead	0	92	1	0	1	1	0	0	0	0	1
Alive	124	60	1	0	1	0	0	1	0	1	0
Alive	120	64	1	0	1	1	1	0	0	1	0
Alive	124	76	0	0	0	0	0	0	0	1	0
Dead	51	56	1	1	0	0	0	1	0	1	1
Alive	120	73	1	0	0	1	0	0	0	1	0
Dead	78	86	1	0	0	0	1	1	0	1	2
Alive	123	73	1	1	0	0	0	0	0	0	0
Alive	125	60	1	0	1	1	0	1	1	1	0
Alive	123	68	1	0	1	0	0	0	0	1	0
Alive	122	45	1	0	0	0	0	1	0	1	0
Alive	125	55	1	0	0	0	0	1	0	2	0
Alive	120	65	0	0	0	0	0	1	0	1	0
Alive	123	43	1	1	0	0	0	0	1	0	0
Alive	125	75	0	0	1	0	0	1	0	2	0
Alive	123	52	0	1	0	1	0	1	0	0	0
Dead	17	84	1	1	1	0	0	1	0	1	1
Dead	68	47	1	0	1	1	0	1	1	2	1
Alive	126	53	1	0	0	0	0	1	0	1	0
Alive	121	63	1	1	1	0	0	1	0	1	0
Dead	1	97	0	0	1	0	0	0	0	2	2
Alive	122	59	1	0	1	0	1	0	0	1	0
Dead	61	91	1	1	1	0	1	1	0	1	2
Dead	8	85	1	0	1	0	0	0	0	1	2
Alive	123	64	1	0	1	0	1	1	0	1	0
Dead	124	89	1	0	1	0	0	0	0	0	2
Alive	122	54	0	0	0	0	0	1	0	1	0
Dead	33	93	1	1	1	0	0	1	0	1	2
Alive	120	83	1	0	0	0	0	0	0	0	0
Alive	121	57	0	0	0	0	0	0	0	1	0
Dead	37	88	0	0	1	0	1	1	0	1	2
Alive	123	77	1	1	1	1	0	1	0	1	0
Dead	98	80	1	0	1	0	0	0	1	0	2
Dead	94	59	0	0	1	0	0	1	0	0	1
Alive	122	58	1	0	0	1	0	0	0	1	0
Alive	116	79	0	1	0	0	0	0	0	0	0
Alive	122	76	0	1	0	0	1	0	0	0	0
Alive	121	63	1	1	0	1	1	0	0	1	0
Alive	121	58	1	1	1	0	1	0	0	1	0
Alive	143	52	0	0	1	0	0	0	0	0	0
Dead	98	77	0	0	0	0	1	0	0	1	2
Alive	117	61	0	0	1	1	0	0	0	2	0
Alive	123	66	1	1	1	1	0	0	0	0	0
Dead	51	71	1	0	0	0	0	0	0	1	2
Dead	112	67	1	1	1	0	1	0	0	1	2
Dead	6	78	0	0	1	1	0	0	0	1	2
Alive	100	57	1	0	0	0	0	1	0	1	0
Alive	125	69	1	1	1	0	0	0	0	0	0
Alive	120	46	1	0	0	0	0	1	0	1	0
Alive	120	54	0	0	0	0	0	1	0	1	0
Dead	1	78	0	0	0	1	0	0	0	1	1
Dead	96	54	1	0	1	0	0	1	0	0	2
Alive	122	58	0	0	1	1	0	0	0	0	0
Alive	120	58	0	0	1	0	0	0	0	0	0
Dead	117	69	0	0	0	0	0	1	1	0	2
Dead	66	88	0	0	0	0	0	1	0	1	2
Dead	78	73	0	0	1	0	0	0	1	1	2
Alive	122	81	1	1	0	0	0	1	0	1	0
Dead	103	84	1	1	0	0	1	1	0	1	1
Dead	2	87	1	0	1	0	1	1	0	1	1
Alive	119	67	0	0	1	1	0	1	0	1	0
Alive	121	80	0	1	0	0	0	0	0	1	0
Dead	52	82	1	0	1	0	0	1	0	2	2
Dead	54	78	0	1	0	0	0	0	0	1	1
Alive	122	74	0	0	0	0	0	0	0	1	0
Alive	121	48	1	0	0	1	0	0	0	1	0
Alive	118	53	0	0	0	1	0	1	0	1	0
Alive	114	80	1	0	1	0	0	1	0	2	0
Dead	105	68	1	0	0	0	1	1	1	1	1
Dead	21	67	0	0	1	0	0	0	1	1	2
Dead	4	83	0	1	1	0	0	1	0	1	2
Alive	119	62	0	1	0	1	0	0	0	2	0
Alive	120	77	1	0	0	0	0	0	0	1	0
Alive	118	71	0	1	0	0	0	0	0	1	0
Alive	119	73	1	0	0	0	0	0	1	0	0
Dead	66	83	1	0	0	1	0	0	0	0	2
Alive	22	50	0	0	0	0	0	1	0	1	0
Alive	122	71	0	0	1	0	1	0	0	1	0
Alive	117	71	1	1	0	1	0	0	0	1	0
Alive	117	80	1	1	1	1	0	1	0	1	0
Alive	119	60	1	0	0	0	1	0	0	1	0
Alive	120	78	1	1	0	0	0	0	0	1	0
Dead	43	93	1	0	1	0	0	1	0	0	2
Alive	117	76	0	0	0	0	0	0	0	1	0
Alive	117	75	1	0	1	0	0	0	0	0	0
Dead	13	95	0	0	1	0	0	0	0	1	2
Alive	116	64	1	0	1	1	0	1	0	1	0
Alive	117	59	0	0	1	1	0	0	0	1	0
Alive	117	55	0	0	1	1	0	0	0	0	0
Alive	102	70	0	0	0	1	0	1	1	1	0
Alive	118	59	1	0	1	0	0	0	0	0	0
Alive	120	59	1	1	0	1	0	1	0	1	0
Dead	60	86	1	1	1	0	0	0	0	1	2
Alive	119	28	0	0	1	0	0	1	1	1	0
Dead	13	94	1	0	1	0	0	0	0	1	2
Dead	6	60	1	1	1	1	0	1	0	2	2
Alive	116	78	1	0	1	1	0	0	0	0	0
Alive	117	81	1	1	1	0	0	0	1	0	0
Dead	114	79	1	1	1	1	0	0	0	1	2
Alive	118	83	1	0	1	1	0	1	0	1	0
Alive	112	67	0	1	0	1	0	1	0	0	0
Alive	89	64	1	0	1	1	0	0	0	1	0
Alive	117	56	0	0	1	1	1	1	0	2	0
Alive	118	59	1	0	0	0	0	1	0	1	0
Alive	119	77	0	0	0	1	0	0	0	1	0
Alive	119	50	0	0	0	1	0	0	0	1	0
Alive	115	46	1	1	0	0	0	0	0	1	0
Alive	116	69	1	0	0	1	0	0	0	1	0
Alive	114	86	1	0	0	0	1	1	0	1	0
Alive	116	64	0	1	0	1	0	1	0	1	0
Alive	114	72	0	0	1	0	0	0	0	1	0
Alive	118	47	1	1	0	1	0	1	0	1	0
Dead	52	75	1	0	1	1	0	0	0	1	1
Alive	114	65	0	0	0	0	0	1	0	2	0
Alive	115	78	1	0	1	0	0	1	0	1	0
Alive	114	70	1	0	0	1	0	0	0	1	0
Alive	115	77	1	0	1	0	0	1	0	1	0
Alive	115	71	0	0	0	0	1	1	0	1	0
Alive	112	79	0	0	1	1	0	1	1	2	0
Dead	28	88	1	0	1	0	0	0	1	1	1
Alive	115	60	1	1	1	0	0	0	1	1	0
Alive	114	61	1	1	0	0	0	0	0	1	0
Dead	24	63	1	0	0	0	0	1	1	2	1
Alive	116	74	1	0	0	1	0	1	1	2	0
Dead	109	86	1	0	1	0	0	1	1	1	2
Alive	109	81	1	0	1	0	0	0	0	0	0
Dead	63	69	1	0	1	0	0	0	0	1	2
Alive	124	58	0	0	0	0	0	1	0	0	0
Dead	8	82	1	0	0	0	0	0	1	0	2
Dead	21	76	0	0	0	0	0	1	1	1	1
Dead	3	65	1	1	1	0	1	1	0	1	1
Alive	118	86	0	0	1	0	0	0	0	1	0
Dead	79	77	1	0	1	0	0	1	0	2	2
Dead	50	74	0	1	0	0	0	0	0	1	1
Alive	117	65	1	1	1	1	0	0	0	0	0
Alive	114	67	0	0	0	0	0	0	0	0	0
Alive	116	67	0	0	1	1	0	1	0	1	0
Alive	115	50	0	0	0	1	0	1	0	1	0
Alive	114	40	0	1	0	0	0	1	1	0	0
Alive	117	61	1	0	0	0	0	0	0	1	0
Alive	115	61	1	1	0	0	0	1	0	1	0
Dead	29	81	1	0	0	0	0	0	0	0	2
Dead	71	84	0	0	0	1	0	0	0	1	2
Alive	97	82	0	0	0	1	0	0	0	1	0
Dead	82	84	1	0	1	1	0	0	0	1	1
Alive	116	72	1	0	0	1	0	1	0	1	0
Dead	2	77	1	0	1	0	1	1	0	1	1
Alive	115	64	0	0	0	0	0	1	0	1	0
Dead	18	60	0	1	0	0	0	0	0	0	1
Alive	115	42	1	0	0	0	0	0	0	0	0
Dead	97	81	0	1	0	1	0	0	0	0	2
Dead	31	85	1	0	1	1	0	0	0	1	2
Alive	115	56	0	0	0	1	0	0	1	1	0
Dead	14	82	0	0	1	0	0	1	0	1	1
Alive	113	59	0	0	1	0	0	1	1	2	0
Dead	96	81	1	0	1	0	1	1	0	2	2
Alive	92	42	0	0	0	1	0	0	0	1	0
Alive	100	84	1	0	1	0	0	1	0	1	0
Alive	115	47	1	1	1	0	0	1	1	1	0
Dead	24	85	1	1	1	0	0	1	0	1	2
Dead	32	94	1	0	1	0	0	0	0	0	2
Alive	114	52	0	0	0	0	0	1	0	0	0
Alive	114	65	0	0	1	1	0	0	0	0	0
Alive	111	47	0	0	0	0	0	0	0	0	0
Alive	116	47	0	1	0	1	0	1	1	1	0
Alive	112	84	1	0	1	0	0	1	0	1	0
Alive	114	85	1	0	1	1	0	0	1	1	0
Alive	109	53	0	0	0	0	0	1	0	1	0
Alive	114	50	0	0	0	1	0	0	0	0	0
Alive	112	50	1	1	1	0	0	0	0	1	0
Alive	113	76	0	1	0	0	0	0	0	1	0
Alive	113	69	1	0	1	0	0	1	0	1	0
Alive	113	72	0	0	0	1	0	0	0	2	0
Dead	20	61	0	0	0	1	0	0	0	1	1
Dead	34	62	1	1	0	0	1	0	0	1	1
Alive	111	86	1	0	1	1	0	1	0	1	0
Dead	111	68	0	0	0	1	0	0	0	0	2
Alive	112	68	0	1	0	1	0	0	0	1	0
Dead	48	82	1	0	1	0	0	1	0	1	2
Dead	11	101	1	0	1	0	1	0	0	0	2
Alive	109	75	0	0	0	1	0	0	0	1	0
Alive	113	81	0	0	0	0	0	1	0	0	0
Alive	109	80	1	0	1	0	0	0	0	1	0
Alive	112	58	1	0	1	0	0	1	1	1	0
Alive	109	52	1	0	0	1	0	0	0	1	0
Alive	111	59	1	0	0	1	0	0	0	0	0
Dead	29	71	0	0	0	0	0	1	1	2	1
Alive	112	59	1	1	0	0	0	0	0	1	0
Alive	109	46	0	0	0	1	0	1	0	1	0
Alive	112	63	0	1	0	1	0	1	0	1	0
Alive	109	41	0	1	1	1	1	0	0	0	0
Dead	25	63	0	0	0	0	0	0	0	1	2
Alive	110	71	0	1	0	0	0	0	0	1	0
Alive	109	47	1	0	1	1	0	0	0	0	0
Alive	111	84	1	1	0	0	1	0	0	1	0
Alive	110	65	0	1	0	1	0	1	0	0	0
Alive	110	70	0	0	1	0	0	1	0	1	0
Dead	25	95	1	0	1	1	0	1	0	1	1
Dead	46	71	0	1	0	0	0	0	0	1	1
Alive	110	89	0	0	0	0	0	0	0	1	0
Dead	18	39	1	0	0	0	0	1	0	1	1
Alive	109	58	0	0	0	0	0	1	0	0	0
Alive	111	55	0	0	0	1	0	0	1	0	0
Dead	57	85	0	0	0	1	0	1	0	1	2
Alive	109	47	0	1	0	1	0	1	0	2	0
Dead	30	47	0	1	1	0	0	0	1	1	1
Dead	36	79	0	0	1	0	1	0	0	1	2
Dead	22	76	1	0	0	0	0	1	1	1	1
Alive	110	84	0	1	0	1	0	1	0	1	0
Alive	110	71	0	0	0	0	0	1	0	1	0
Alive	108	60	0	0	0	0	1	1	0	1	0
Alive	110	75	0	0	0	1	1	0	0	2	0
Alive	111	49	0	1	1	1	0	1	0	1	0
Dead	67	68	0	0	0	0	0	1	0	1	1
Alive	107	72	1	0	1	0	0	1	0	1	0
Alive	108	65	1	1	0	0	0	0	0	1	0
Alive	107	37	1	0	0	1	0	0	0	0	0
Dead	21	79	1	0	1	0	1	0	0	1	2
Dead	6	78	1	1	1	0	1	0	0	0	2
Dead	3	80	1	0	0	0	0	0	0	0	2
Dead	0	76	1	0	1	0	1	1	1	1	1
Alive	116	67	1	1	0	0	1	0	0	2	0
Alive	107	68	0	0	0	0	0	1	0	1	0
Alive	108	52	0	0	0	0	1	0	0	1	0
Alive	109	73	1	0	0	0	0	0	0	1	0
Dead	39	57	1	0	1	1	0	1	0	1	2
Dead	68	83	1	1	0	0	0	1	0	0	2
Alive	107	55	1	0	1	1	0	0	0	0	0
Dead	3	85	0	0	0	0	1	1	1	2	2
Alive	107	68	1	0	0	0	0	0	0	1	0
Dead	84	94	1	1	1	0	1	1	0	1	2
Alive	111	44	1	0	1	1	1	1	0	1	0
Alive	103	51	1	0	0	1	0	0	0	1	0
Alive	103	71	1	0	1	1	0	0	0	1	0
Alive	103	79	1	1	1	0	0	1	0	1	0
Dead	42	70	0	0	0	0	0	0	0	1	2
Dead	17	84	1	0	0	0	0	1	0	1	1
Alive	104	65	0	0	0	0	0	1	0	2	0
Dead	89	81	1	0	0	0	0	0	0	0	2
Dead	54	60	0	0	1	1	0	0	1	1	2
Dead	7	86	1	0	1	0	1	1	0	1	1
Alive	106	45	1	0	0	1	0	1	0	1	0
Alive	107	74	0	0	1	0	0	1	0	1	0
Alive	105	67	0	0	0	0	0	0	0	0	0
Alive	101	74	1	1	1	1	1	1	0	2	0
Alive	103	78	1	0	1	0	0	0	0	0	0
Alive	104	71	1	1	1	0	0	1	0	1	0
Alive	103	80	1	1	1	0	0	0	0	1	0
Dead	36	65	0	0	0	0	0	0	0	0	1
Alive	107	79	1	0	0	0	0	1	0	1	0
Alive	106	57	1	0	0	1	0	0	0	0	0
Alive	104	63	0	0	0	1	0	1	0	1	0
Alive	107	76	1	1	1	0	0	1	1	1	0
Dead	23	61	0	1	0	0	0	0	0	0	1
Alive	107	40	0	0	0	1	0	1	0	1	0
Dead	40	84	1	0	0	0	0	0	0	1	2
Alive	100	66	1	0	1	0	0	0	0	1	0
Alive	102	52	1	1	0	1	0	0	0	1	0
Alive	107	54	0	0	1	1	0	1	0	1	0
Dead	49	90	1	0	1	0	1	0	0	1	2
Alive	100	77	1	0	0	0	0	1	0	2	0
Alive	107	56	0	1	1	0	0	1	0	0	0
Dead	45	81	1	1	1	0	0	1	1	1	1
Alive	106	81	1	1	1	1	0	0	0	1	0
Dead	51	72	1	0	1	1	0	0	0	1	2
Alive	104	49	1	1	0	0	0	1	0	1	0
Dead	51	56	0	0	1	1	0	1	0	1	1
Alive	106	73	0	1	0	0	0	0	0	1	0
Alive	104	52	0	1	0	0	0	1	0	1	0
Alive	100	50	0	0	0	1	0	1	0	0	0
Alive	105	75	1	0	1	1	0	1	0	2	0
Alive	106	80	0	0	1	1	0	1	0	1	0
Dead	33	83	0	0	0	0	0	1	0	1	2
Dead	27	85	0	0	0	1	0	0	0	1	2
Alive	106	58	1	1	1	0	0	1	0	1	0
Dead	17	75	1	1	0	0	0	1	0	1	2
Alive	103	59	0	0	0	0	0	1	0	1	0
Dead	22	61	0	0	0	0	0	0	0	1	1
Dead	63	76	1	0	1	0	0	0	0	1	2
Alive	105	72	1	0	0	0	0	1	0	0	0
Dead	24	66	0	0	1	0	0	0	0	1	1
Dead	11	95	1	0	1	0	1	1	1	2	1
Alive	103	80	0	0	0	0	0	0	0	0	0
Dead	16	68	1	1	1	0	1	1	0	2	1
Alive	102	75	1	0	0	1	0	0	0	1	0
Alive	104	70	0	0	0	0	0	0	0	1	0
Alive	101	66	1	0	1	0	0	1	0	1	0
Dead	42	86	1	0	1	0	0	1	1	1	2
Alive	107	69	0	0	0	1	0	1	0	0	0
Alive	107	50	0	0	0	0	0	1	0	2	0
Dead	5	93	0	0	0	0	0	0	0	0	1
Dead	98	86	1	0	1	0	0	0	0	0	2
Alive	101	77	1	0	0	0	0	1	0	1	0
Alive	100	78	1	0	0	1	0	0	0	1	0
Alive	104	77	0	1	0	1	0	0	0	0	0
Alive	104	54	0	0	0	0	0	0	0	1	0
Dead	49	83	1	0	1	1	0	0	0	0	2
Dead	35	89	1	0	1	0	0	1	0	1	2
Alive	103	51	1	0	1	1	0	1	0	1	0
Alive	100	70	0	1	0	1	0	0	0	0	0
Dead	6	84	1	0	1	0	0	1	0	2	1
Alive	102	51	1	0	1	0	0	0	0	0	0
Alive	98	83	1	0	0	0	1	0	0	0	0
Alive	102	85	1	0	1	0	0	0	0	1	0
Alive	102	61	0	0	0	1	0	0	0	0	0
Dead	50	96	1	0	1	0	0	0	0	2	2
Dead	55	62	0	1	0	0	0	0	0	1	1
Dead	89	83	1	1	1	0	1	0	0	1	2
Alive	105	76	1	0	0	0	0	0	0	0	0
Dead	54	84	0	0	0	0	0	1	1	0	1
Alive	100	67	1	0	0	0	0	0	0	1	0
Alive	102	67	1	0	1	0	0	1	0	1	0
Dead	16	85	1	0	1	0	0	1	1	1	2
Alive	100	76	1	0	1	0	0	0	0	0	0
Alive	107	76	1	0	1	0	1	1	0	1	0
Alive	102	79	0	1	0	0	0	0	0	0	0
Dead	50	54	1	1	0	0	1	0	0	0	1
Alive	105	75	1	0	0	0	0	0	0	1	0
Alive	100	55	0	1	0	0	0	0	0	0	0
Alive	101	68	0	1	0	1	0	0	0	0	0
Dead	59	89	1	0	1	0	0	1	0	1	2
Alive	102	63	0	1	1	1	0	0	0	1	0
Alive	102	74	1	0	1	1	0	1	0	0	0
Dead	0	77	1	1	1	0	0	0	0	1	1
Dead	2	84	0	1	0	0	0	0	0	1	2
Dead	21	85	0	0	0	0	0	0	0	1	2
Alive	29	64	0	1	1	0	0	1	0	1	0
Alive	105	87	0	0	0	0	0	0	0	0	0
Dead	20	77	0	1	1	1	0	1	0	2	1
Dead	0	83	1	0	1	1	0	1	0	2	1
Alive	97	84	1	1	1	1	0	0	0	1	0
Alive	104	69	0	1	0	0	0	0	0	1	0
Alive	104	80	1	0	1	1	0	0	0	1	0
Alive	101	57	0	1	0	1	0	0	0	0	0
Alive	103	56	1	1	0	1	0	0	0	0	0
Dead	45	90	1	0	1	1	0	0	0	2	1
Alive	99	59	1	1	1	0	1	0	0	0	0
Alive	100	64	1	0	0	0	0	1	0	1	0
Dead	85	54	0	0	0	0	0	0	0	0	1
Alive	101	90	1	0	0	0	0	1	1	1	0
Alive	108	44	0	0	0	0	1	1	0	1	0
Dead	1	74	0	1	1	1	0	0	0	1	1
Dead	34	91	1	0	1	1	0	1	0	1	2
Alive	94	80	0	0	0	0	0	1	0	1	0
Dead	12	81	1	0	1	0	0	1	0	0	2
Alive	114	71	1	0	1	1	1	0	0	1	0
Dead	86	82	1	0	1	0	1	0	0	1	2
Alive	100	60	1	0	0	0	0	0	1	1	0
Alive	97	52	1	0	0	1	0	0	0	1	0
Alive	101	56	1	1	1	0	0	0	1	1	0
Alive	97	87	1	0	0	0	0	0	0	1	0
Dead	53	70	0	0	1	0	0	0	0	1	2
Alive	100	54	1	0	0	1	0	0	0	1	0
Alive	100	64	1	1	0	0	0	1	0	1	0
Alive	98	53	1	0	0	0	0	1	0	1	0
Dead	78	77	1	1	0	0	0	0	0	0	2
Alive	99	56	1	0	0	1	0	0	0	0	0
Alive	98	80	1	0	1	1	1	0	0	1	0
Alive	97	38	1	0	0	0	0	1	0	1	0
Dead	27	83	0	1	0	0	0	0	0	1	2
Alive	97	74	1	0	0	0	1	1	0	1	0
Alive	96	83	0	0	1	1	0	0	0	0	0
Alive	100	60	0	0	0	1	0	0	0	0	0
Alive	98	44	1	0	1	0	0	1	0	1	0
Alive	98	44	0	0	0	1	0	0	0	0	0
Dead	53	83	0	0	0	0	0	0	0	0	2
Alive	100	50	0	0	1	0	1	1	0	1	0
Dead	0	84	0	0	0	0	0	0	0	1	1
Alive	99	89	0	1	0	0	0	0	0	1	0
Alive	46	71	1	0	1	0	1	1	0	1	0
Alive	99	71	0	0	0	0	0	0	0	0	0
Dead	6	84	0	0	0	0	0	1	0	1	2
Alive	98	67	0	0	1	0	0	0	0	0	0
Alive	96	50	1	1	0	1	0	0	0	1	0
Alive	99	56	0	1	0	0	1	0	0	2	0
Dead	67	93	1	0	1	0	1	1	0	1	2
Alive	114	51	0	0	1	1	0	1	0	2	0
Dead	61	58	0	0	1	0	0	0	0	0	2
Dead	29	97	1	0	1	0	1	1	0	1	2
Alive	101	61	1	1	0	1	0	0	0	0	0
Alive	100	69	1	0	0	1	0	1	0	1	0
Alive	87	82	1	0	1	0	1	1	0	1	0
Alive	101	57	0	1	0	1	1	0	0	1	0
Dead	35	52	0	0	1	1	0	1	0	1	2
Dead	36	76	0	1	0	0	0	0	0	1	1
Alive	99	65	1	0	0	0	1	1	0	2	0
Alive	98	63	0	0	0	0	0	0	0	0	0
Dead	1	59	1	0	0	0	0	0	0	0	1
Alive	98	73	1	0	0	1	0	0	0	1	0
Alive	73	48	1	0	0	1	0	0	0	0	0
Dead	15	92	1	0	1	0	1	1	0	1	2
Dead	40	91	1	0	1	0	0	1	0	2	1
Alive	97	69	1	0	1	0	0	0	0	1	0
Alive	98	64	1	0	1	1	0	1	0	1	0
Dead	79	82	0	0	0	1	0	1	0	1	1
Alive	97	72	1	0	0	1	0	0	0	1	0
Alive	98	71	0	1	0	0	1	1	0	1	0
Alive	94	31	1	0	1	0	0	0	0	0	0
Alive	96	81	1	0	1	1	0	0	0	1	0
Alive	97	69	0	1	0	1	0	1	0	1	0
Alive	98	67	0	1	1	0	0	1	0	1	0
Alive	97	77	1	1	0	0	0	0	0	0	0
Dead	10	86	1	0	1	0	1	1	0	1	1
Alive	96	62	1	0	1	0	0	0	0	1	0
Dead	43	82	0	1	0	0	0	1	0	2	1
Dead	2	89	1	1	1	0	0	1	0	1	2
Dead	69	67	0	0	1	0	0	0	0	1	2
Dead	94	93	1	0	1	0	1	1	0	0	1
Dead	11	90	1	0	1	0	0	0	0	2	1
Alive	102	80	1	0	1	0	0	0	0	1	0
Alive	98	47	1	0	1	1	0	0	0	1	0
Alive	106	60	0	0	0	1	0	0	0	1	0
Alive	99	51	1	1	1	1	1	0	0	1	0
Alive	96	51	1	0	1	1	0	0	0	1	0
Dead	77	60	1	1	0	1	0	0	0	1	1
Alive	97	80	1	0	1	0	0	1	0	1	0
Alive	70	50	0	1	1	0	0	1	1	1	0
Alive	99	71	0	1	0	1	0	0	0	1	0
Dead	34	59	1	0	1	1	0	1	0	2	1
Dead	41	83	1	0	1	1	0	1	0	2	1
Alive	98	44	1	0	0	1	0	0	0	1	0
Dead	0	80	0	0	1	0	0	0	1	0	1
Alive	96	70	1	0	0	0	1	1	0	1	0
Dead	46	83	1	0	1	0	0	1	0	1	2
Alive	98	80	0	0	0	0	0	0	0	0	0
Alive	103	63	1	1	0	0	0	1	0	0	0
Dead	77	73	1	1	1	0	1	1	1	1	2
Dead	26	87	1	0	1	1	0	1	0	2	1
Dead	43	87	1	1	1	1	0	0	0	1	2
Dead	61	67	0	1	0	1	0	0	0	0	2
Alive	96	69	0	0	0	0	1	0	1	0	0
Alive	96	65	1	0	1	0	0	1	0	2	0
Alive	96	74	1	0	1	0	0	1	1	2	0
Alive	95	78	1	0	0	0	0	0	1	0	0
Alive	95	70	1	0	0	0	1	0	1	2	0
Dead	3	94	1	0	0	0	0	1	0	1	1
Alive	86	38	0	0	1	1	1	0	0	0	0
Alive	96	79	0	1	0	0	0	1	0	2	0
Alive	97	75	0	1	0	1	0	0	0	1	0
Dead	32	83	0	0	0	0	0	0	0	1	2
Alive	98	77	1	0	1	1	0	0	0	0	0
Alive	96	57	1	1	0	1	0	0	0	1	0
Alive	98	48	0	1	0	0	0	0	0	0	0
Alive	99	64	1	0	0	1	0	1	0	1	0
Dead	0	80	0	0	0	1	1	1	0	1	1
Alive	94	82	1	0	1	0	0	0	0	1	0
Dead	20	100	1	0	1	0	0	1	0	1	2
Alive	95	39	0	0	0	1	0	0	0	1	0
Alive	100	65	1	0	0	0	0	0	0	0	0
Dead	7	71	0	0	0	1	1	1	1	1	2
Alive	38	67	0	1	0	1	0	1	0	1	0
Alive	51	80	1	0	1	0	0	0	0	0	0
Dead	0	50	1	1	1	0	0	0	0	1	2
Alive	95	76	0	1	0	1	0	0	0	1	0
Alive	78	87	1	1	1	0	1	1	0	1	0
Dead	53	84	1	0	1	0	0	1	0	1	1
Alive	94	73	0	0	1	0	0	1	0	1	0
Alive	94	51	0	0	1	1	0	0	0	0	0
Alive	46	75	0	0	1	0	0	1	1	1	0
Alive	98	87	1	0	1	0	0	1	0	1	0
Alive	95	69	0	1	0	0	0	0	0	1	0
Dead	72	78	1	1	1	0	0	1	1	1	2
Alive	95	90	1	0	1	0	1	0	0	1	0
Alive	92	75	1	0	1	0	0	1	0	1	0
Dead	3	96	0	0	1	0	0	0	0	0	1
Alive	98	67	1	1	1	0	0	1	0	1	0
Alive	94	69	1	1	0	0	0	1	0	1	0
Alive	95	40	0	1	0	0	0	0	0	1	0
Alive	95	55	0	0	0	0	0	1	0	1	0
Alive	95	71	1	0	0	0	0	0	0	0	0
Alive	96	43	0	0	1	1	0	0	0	0	0
Alive	96	73	0	0	1	1	0	0	0	1	0
Alive	94	58	1	1	0	0	0	0	0	0	0
Dead	62	68	0	0	0	0	0	0	0	1	2
Alive	61	35	1	0	0	0	0	1	0	1	0
Alive	99	59	1	1	0	0	0	0	0	1	0
Alive	97	49	0	1	1	0	1	1	0	1	0
Alive	95	54	0	0	0	0	0	0	1	1	0
Alive	13	83	1	0	1	0	0	1	0	1	0
Alive	95	78	1	0	0	0	0	0	0	0	0
Alive	95	59	1	0	0	1	0	0	0	0	0
Dead	22	74	1	0	0	0	1	1	0	2	1
Dead	18	81	0	0	0	1	0	1	0	1	2
Alive	93	63	1	0	1	1	0	0	0	1	0
Alive	92	69	0	1	0	1	0	0	0	1	0
Alive	92	71	1	0	1	0	1	1	0	1	0
Dead	58	69	0	0	0	0	0	0	0	1	2
Alive	98	51	0	1	1	0	0	1	0	1	0
Alive	94	72	1	0	0	0	0	0	0	0	0
Alive	95	57	0	0	0	1	0	0	0	0	0
Alive	12	65	0	0	0	0	0	0	0	1	0
Dead	13	69	1	1	1	0	0	1	0	1	1
Alive	93	57	0	0	1	0	0	0	0	0	0
Alive	93	64	0	0	0	0	0	0	0	1	0
Dead	26	86	1	0	1	0	0	1	0	0	2
Alive	98	64	0	1	1	0	0	0	0	0	0
Alive	96	79	1	1	1	0	0	1	0	1	0
Alive	93	75	0	0	0	0	1	0	0	0	0
Alive	93	86	1	0	1	0	1	0	0	1	0
Alive	93	63	0	0	0	0	0	0	0	1	0
Dead	5	75	0	1	0	0	0	0	0	0	2
Dead	82	78	1	0	1	0	0	0	1	1	2
Alive	89	66	1	0	1	1	0	0	0	1	0
Alive	91	50	0	1	0	0	0	0	0	1	0
Alive	92	66	1	0	1	0	0	1	0	1	0
Alive	91	72	0	0	0	0	0	1	1	1	0
Alive	93	78	1	0	1	0	0	0	1	0	0
Alive	96	61	0	1	0	0	1	0	0	0	0
Dead	0	74	0	0	0	0	0	0	0	1	1
Alive	99	73	1	1	1	1	1	0	0	1	0
Alive	94	57	1	0	0	0	0	1	0	1	0
Alive	95	45	1	0	1	1	0	0	0	0	0
Dead	30	89	0	1	0	1	0	0	0	1	1
Alive	8	42	0	1	1	1	1	1	0	1	0
Dead	0	82	0	0	1	1	0	0	0	0	2
Alive	73	48	1	0	0	1	0	0	0	1	0
Alive	92	48	1	0	0	0	0	1	1	1	0
Alive	91	79	0	0	0	0	0	0	0	0	0
Dead	48	77	1	0	0	0	1	0	0	1	2
Dead	76	89	0	0	0	0	0	1	0	1	2
Dead	5	78	1	0	1	0	0	1	0	1	2
Dead	8	84	1	0	1	0	0	0	0	1	1
Alive	93	67	0	1	0	0	0	0	0	1	0
Dead	70	93	1	0	1	0	0	1	0	1	2
Alive	91	71	0	1	0	1	0	0	0	1	0
Alive	93	46	0	1	0	0	0	1	0	1	0
Alive	92	84	1	0	1	1	0	1	0	1	0
Alive	91	62	1	0	1	0	0	1	0	0	0
Alive	93	54	1	0	0	0	0	0	0	0	0
Alive	92	75	1	0	1	1	0	1	0	1	0
Alive	92	64	0	0	0	0	0	1	0	1	0
Dead	82	84	1	0	1	0	0	0	0	1	2
Alive	92	60	0	0	1	0	0	1	0	1	0
Alive	93	60	0	0	0	1	0	1	0	1	0
Dead	1	76	0	0	1	0	0	0	0	1	1
Alive	91	76	0	1	0	0	0	0	0	0	0
Alive	91	76	0	0	0	0	0	1	0	0	0
Alive	95	81	1	1	0	0	0	1	0	1	0
Alive	91	28	1	0	1	1	0	1	0	0	0
Alive	93	56	0	0	0	1	0	0	0	1	0
Alive	92	84	0	0	1	0	0	1	1	1	0
Alive	91	92	1	0	0	0	0	1	0	1	0
Alive	92	62	0	1	1	0	0	0	0	0	0
Dead	72	81	0	1	1	0	0	1	1	1	2
Dead	37	79	0	0	1	0	0	1	0	1	2
Alive	91	50	1	1	1	0	0	1	0	1	0
Dead	53	94	0	1	1	0	0	0	0	1	2
Alive	91	60	1	0	0	0	0	0	0	1	0
Alive	93	78	1	0	0	0	1	1	1	1	0
Dead	56	56	0	0	0	0	1	0	0	1	1
Dead	80	79	1	0	0	0	1	1	0	1	2
Alive	90	69	0	0	1	0	0	0	0	1	0
Alive	88	70	1	0	0	0	0	0	0	1	0
Dead	87	85	1	0	1	0	0	0	0	1	2
Dead	62	79	1	0	0	0	1	1	1	1	2
Alive	91	69	0	0	0	0	0	1	0	1	0
Dead	38	92	0	0	0	1	0	0	0	1	1
Alive	92	50	1	1	1	1	0	0	0	0	0
Alive	100	58	1	0	0	1	0	0	0	1	0
Alive	102	50	0	0	0	1	0	0	0	1	0
Alive	96	66	0	0	0	1	0	1	0	1	0
Alive	91	78	1	0	0	0	1	1	0	1	0
Alive	92	50	0	1	0	1	0	1	0	2	0
Dead	29	80	1	1	1	0	1	0	0	1	1
Dead	54	86	1	0	1	1	0	0	0	1	2
Alive	92	43	1	1	0	1	0	0	0	0	0
Dead	39	74	1	0	1	0	0	1	1	1	2
Dead	1	75	0	0	1	0	1	0	0	1	2
Alive	93	71	1	0	1	1	0	0	0	1	0
Dead	89	84	1	0	1	0	0	1	1	1	2
Alive	93	62	1	0	0	0	0	0	0	1	0
Alive	90	69	0	0	1	0	0	0	0	1	0
Alive	87	44	1	0	1	1	0	0	0	0	0
Dead	12	81	1	0	1	0	0	0	0	0	2
Alive	92	70	0	0	1	0	0	1	0	1	0
Alive	92	74	0	0	0	0	0	1	0	1	0
Alive	90	59	0	0	0	0	1	1	1	1	0
Alive	48	51	0	1	0	1	0	0	0	0	0
Alive	88	85	1	0	1	0	0	0	0	0	0
Alive	88	83	1	0	1	0	0	0	0	0	0
Dead	28	83	0	0	1	0	1	0	0	1	1
Dead	71	87	1	1	1	0	0	1	1	1	2
Alive	90	51	0	0	0	1	0	0	0	0	0
Dead	84	74	1	0	1	1	0	0	0	0	2
Alive	94	69	1	0	1	0	0	0	0	0	0
Dead	5	92	1	0	1	1	0	1	0	0	2
Alive	88	61	1	0	1	0	1	1	1	1	0
Alive	92	75	1	0	1	0	0	0	0	0	0
Alive	92	67	1	0	0	1	0	0	0	0	0
Dead	88	53	0	0	1	1	0	0	0	1	1
Alive	90	67	1	0	1	0	1	0	0	0	0
Alive	91	49	1	0	1	0	0	0	0	1	0
Alive	94	74	0	0	0	0	0	0	0	1	0
Alive	89	65	0	0	1	0	0	0	0	0	0
Dead	2	89	1	0	1	0	0	0	0	1	2
Alive	90	83	1	0	1	0	1	1	1	1	0
Dead	0	76	1	1	0	0	1	1	1	1	1
Alive	88	60	1	1	0	0	0	1	0	1	0
Alive	91	78	1	0	1	0	0	1	0	1	0
Alive	87	86	0	0	0	0	0	0	0	0	0
Alive	91	77	0	0	0	0	0	1	0	2	0
Alive	88	56	0	1	0	0	0	0	0	1	0
Alive	89	71	0	0	0	0	0	0	0	0	0
Alive	106	55	0	0	1	0	0	0	0	0	0
Alive	93	37	0	1	0	0	1	0	0	1	0
Alive	93	73	1	1	1	0	0	1	1	1	0
Alive	91	70	0	1	0	0	0	0	0	0	0
Alive	85	50	0	0	0	0	0	0	0	0	0
Dead	69	85	0	0	0	0	0	0	0	1	2
Alive	89	69	1	0	0	0	0	1	0	2	0
Alive	90	83	0	0	0	0	0	0	0	1	0
Alive	88	61	1	0	0	0	0	0	0	1	0
Alive	87	64	1	1	0	0	0	1	0	1	0
Alive	91	62	0	0	0	1	0	0	0	0	0
Alive	90	88	0	1	0	0	0	0	0	0	0
Alive	47	73	0	1	0	0	0	0	0	1	0
Alive	88	41	0	0	0	1	0	0	0	0	0
Alive	88	65	1	1	1	0	0	0	0	0	0
Alive	87	67	1	1	1	1	0	0	0	1	0
Dead	15	90	1	0	1	1	0	1	0	2	1
Alive	89	58	1	0	0	0	0	1	0	1	0
Alive	90	72	1	0	0	0	0	0	0	0	0
Alive	90	69	0	1	0	0	0	1	1	1	0
Alive	90	63	1	0	0	0	1	0	0	1	0
Alive	86	75	1	1	0	1	0	1	0	0	0
Alive	85	66	1	0	0	0	0	0	0	1	0
Alive	89	61	0	0	0	0	0	1	0	1	0
Alive	88	60	1	0	1	0	0	0	0	1	0
Alive	84	84	1	0	1	0	0	0	0	1	0
Alive	90	61	0	0	0	1	0	0	0	1	0
Alive	86	69	1	1	0	1	0	0	0	0	0
Alive	75	48	1	0	1	1	0	1	0	2	0
Alive	87	69	0	0	0	0	0	0	0	1	0
Alive	53	86	1	0	1	1	0	0	0	0	0
Alive	85	59	1	0	0	0	0	1	0	1	0
Alive	90	67	1	0	0	1	0	0	0	1	0
Alive	87	43	1	0	0	0	0	0	0	1	0
Alive	84	92	1	1	1	0	0	0	0	1	0
Alive	90	61	0	0	0	1	1	1	0	1	0
Alive	85	60	1	0	0	0	0	1	1	0	0
Dead	29	43	0	1	1	0	0	1	1	0	1
Alive	86	75	1	0	1	0	1	0	1	1	0
Dead	81	67	1	1	0	0	1	1	0	1	2
Dead	3	88	1	0	0	0	0	1	0	1	1
Alive	88	46	1	0	0	0	0	1	0	1	0
Alive	83	84	1	0	1	0	0	1	1	1	0
Alive	85	72	1	0	0	0	1	1	0	0	0
Dead	54	85	1	0	0	0	0	1	1	1	2
Alive	85	51	1	0	0	1	0	1	0	1	0
Alive	89	68	0	0	0	0	0	0	0	0	0
Alive	89	64	0	0	1	0	0	1	0	1	0
Alive	88	74	1	0	1	0	0	0	0	1	0
Alive	84	36	1	1	0	1	0	1	0	1	0
Alive	70	77	1	0	0	0	0	0	0	0	0
Alive	88	84	1	0	1	1	0	0	0	0	0
Dead	71	65	1	0	1	0	0	1	0	1	1
Alive	82	68	0	0	1	0	0	0	0	0	0
Alive	86	67	1	0	0	0	0	0	0	1	0
Alive	88	57	1	1	0	0	0	0	0	1	0
Alive	85	71	1	0	1	0	0	1	0	1	0
Dead	51	94	1	0	1	0	0	1	0	1	2
Dead	30	87	0	0	0	0	0	0	0	1	2
Alive	86	65	1	0	0	0	0	1	0	1	0
Dead	38	82	1	0	1	1	0	0	0	0	2
Alive	88	78	0	0	1	0	0	0	0	0	0
Alive	85	85	0	0	1	1	0	1	1	1	0
Dead	42	76	1	1	0	1	1	1	0	1	2
Alive	87	59	0	1	0	0	0	1	0	1	0
Dead	30	80	0	0	0	0	0	0	0	0	2
Alive	2	75	0	1	0	1	0	1	0	1	0
Alive	71	75	0	1	0	1	0	1	0	1	0
Alive	86	65	0	0	0	1	0	0	0	0	0
Dead	75	77	0	0	0	0	0	1	0	1	2
Alive	87	82	0	0	0	0	0	0	0	0	0
Alive	88	54	1	0	1	0	0	0	0	0	0
Alive	85	65	0	0	1	0	0	0	0	0	0
Alive	85	59	0	0	0	0	0	1	0	0	0
Alive	86	65	0	0	0	0	0	0	0	0	0
Dead	27	70	0	1	0	0	0	0	0	1	2
Alive	84	57	1	0	0	1	0	1	0	1	0
Alive	80	66	1	1	1	0	1	0	0	0	0
Alive	85	81	1	0	1	0	1	1	0	1	0
Dead	46	89	1	0	1	0	0	1	0	2	2
Dead	51	87	1	0	1	0	0	1	1	0	2
Alive	87	22	1	0	1	1	0	1	0	1	0
Dead	24	72	0	1	0	1	0	0	0	1	1
Alive	94	40	1	0	0	1	0	0	0	1	0
Dead	36	75	0	0	0	1	0	1	0	2	1
Alive	81	59	1	0	1	1	0	1	0	1	0
Dead	23	92	0	0	1	1	0	0	0	1	2
Alive	86	69	1	1	0	0	0	0	0	1	0
Alive	87	76	1	0	1	0	0	1	0	1	0
Alive	83	70	0	0	1	0	1	1	0	0	0
Alive	87	57	1	0	0	0	0	0	1	0	0
Alive	86	84	0	0	1	0	0	0	0	1	0
Alive	85	78	0	1	0	1	1	0	1	1	0
Alive	86	73	1	1	0	0	0	1	0	0	0
Dead	6	82	1	0	1	0	0	1	0	1	2
Dead	55	87	0	0	1	0	0	1	0	1	2
Alive	85	58	1	0	0	0	0	0	0	1	0
Alive	85	78	1	0	0	0	0	0	0	0	0
Dead	71	48	0	0	0	0	0	0	0	1	1
Alive	86	76	1	1	0	0	0	1	0	0	0
Alive	86	62	1	1	0	1	0	1	0	2	0
Dead	4	85	0	0	0	0	0	1	1	2	1
Alive	85	49	0	0	0	0	0	1	0	1	0
Dead	30	69	0	0	0	0	0	1	1	1	1
Alive	95	86	1	0	1	0	0	1	0	1	0
Alive	86	64	1	0	1	1	0	0	0	1	0
Dead	25	92	1	1	1	0	0	1	0	1	1
Alive	85	88	1	0	1	1	0	1	1	2	0
Alive	83	70	0	1	0	1	0	0	0	1	0
Dead	1	64	0	1	1	1	0	1	0	1	2
Dead	60	59	0	0	1	1	0	1	0	2	1
Dead	52	89	1	1	1	1	0	1	0	0	2
Dead	60	88	0	0	1	0	0	0	0	1	1
Alive	84	63	1	0	0	1	0	0	0	0	0
Alive	84	61	0	1	0	1	0	1	0	0	0
Dead	84	79	0	0	0	0	0	1	0	1	2
Alive	85	40	0	1	0	0	0	1	0	1	0
Alive	86	60	1	1	1	0	0	0	0	0	0
Dead	20	82	0	0	0	0	0	0	0	1	2
Alive	82	89	1	1	0	0	0	0	1	0	0
Alive	86	77	1	1	0	0	0	0	0	1	0
Alive	87	60	0	0	0	1	0	0	0	1	0
Alive	84	67	0	0	0	0	0	0	0	1	0
Alive	82	61	1	0	1	0	0	0	0	0	0
Alive	85	63	1	0	0	0	0	1	0	0	0
Alive	84	56	0	0	0	1	0	1	0	0	0
Dead	3	87	1	0	1	0	0	0	0	1	1
Alive	50	28	1	0	1	1	0	0	0	0	0
Alive	87	74	0	0	0	0	0	1	0	1	0
Alive	83	49	0	0	0	1	0	0	0	0	0
Dead	15	86	1	0	1	0	1	1	0	0	2
Dead	80	61	1	1	1	0	0	0	0	1	2
Alive	87	63	0	0	1	0	0	0	0	0	0
Dead	82	78	1	0	0	0	0	1	1	1	2
Alive	84	83	1	0	1	0	1	0	0	1	0
Alive	83	43	0	1	0	1	0	0	0	1	0
Dead	6	69	1	0	1	0	0	1	0	1	1
Alive	88	63	1	0	0	1	0	0	0	0	0
Alive	87	38	1	0	0	0	0	1	1	1	0
Alive	83	60	0	0	0	1	0	0	0	0	0
Alive	85	40	1	0	0	1	0	0	0	0	0
Alive	73	89	1	0	0	0	0	0	0	1	0
Dead	75	81	1	0	1	0	0	0	0	1	2
Alive	86	50	0	0	1	1	0	0	0	0	0
Dead	40	91	1	0	1	0	0	1	0	1	2
Alive	90	58	1	0	0	1	0	0	0	0	0
Alive	91	63	0	0	0	0	0	0	1	1	0
Dead	48	86	0	0	0	0	0	0	0	1	2
Alive	83	79	0	0	1	0	0	1	1	1	0
Alive	81	78	1	1	0	0	0	0	0	0	0
Dead	31	85	0	1	1	0	0	0	0	0	1
Dead	1	89	0	0	1	1	0	1	0	1	2
Alive	82	72	0	0	0	0	0	0	1	1	0
Alive	83	80	1	0	0	0	0	0	0	0	0
Alive	84	59	1	0	1	0	0	1	0	2	0
Alive	85	77	1	1	0	0	0	0	0	0	0
Alive	83	70	1	0	0	1	0	1	1	1	0
Alive	83	70	1	0	1	0	0	0	1	1	0
Alive	85	48	0	0	0	0	0	0	0	2	0
Alive	84	57	0	0	0	1	0	1	0	1	0
Alive	84	58	0	0	1	0	0	1	0	1	0
Alive	81	71	0	0	0	0	0	0	0	1	0
Dead	1	86	1	1	1	1	0	0	0	1	2
Alive	81	78	1	0	1	1	0	0	0	1	0
Alive	83	55	1	1	0	0	0	0	0	0	0
Dead	15	61	1	0	1	1	0	0	0	0	2
Alive	86	79	1	0	1	0	0	0	0	0	0
Alive	81	65	1	1	0	0	0	1	0	1	0
Alive	79	48	1	0	0	1	0	1	0	0	0
Alive	82	70	1	0	0	0	0	0	0	0	0
Alive	84	55	1	1	1	1	0	1	1	1	0
Alive	83	85	0	1	0	0	1	1	0	1	0
Alive	81	55	0	1	0	1	0	0	0	0	0
Alive	104	62	0	0	1	1	0	0	0	1	0
Dead	24	83	1	1	1	0	0	0	0	1	2
Alive	92	68	0	0	1	1	0	0	0	0	0
Alive	98	56	0	0	1	0	0	1	0	1	0
Dead	34	97	1	1	1	0	1	1	0	1	2
Alive	83	59	1	0	1	0	0	0	0	0	0
Alive	81	64	0	0	0	0	0	0	0	1	0
Alive	82	56	1	0	0	0	0	0	0	0	0
Dead	73	71	0	0	0	0	0	0	0	1	2
Alive	103	64	0	0	1	0	0	0	0	0	0
Alive	83	52	1	0	1	0	0	0	0	1	0
Dead	61	83	1	0	1	0	0	0	0	1	1
Alive	83	82	1	0	1	0	0	0	0	0	0
Dead	75	79	1	1	0	1	0	0	0	1	1
Dead	10	80	1	1	1	0	1	1	1	1	2
Alive	83	72	0	0	1	1	0	0	0	0	0
Alive	83	54	0	1	0	0	0	0	0	0	0
Alive	81	73	1	0	0	1	1	0	0	2	0
Alive	84	48	0	1	1	1	0	0	0	1	0
Alive	75	77	1	0	0	1	1	1	0	2	0
Alive	82	87	0	1	1	0	0	0	0	0	0
Dead	8	73	1	0	1	1	0	0	0	1	1
Alive	40	34	0	0	1	0	1	1	1	1	0
Alive	80	66	1	0	0	1	0	0	0	0	0
Alive	79	55	1	0	0	0	0	0	1	1	0
Alive	73	81	0	1	0	1	0	0	0	1	0
Alive	73	93	1	1	1	0	0	0	0	0	0
Alive	82	54	1	0	0	0	0	0	0	0	0
Alive	82	77	1	0	1	0	1	0	0	1	0
Alive	83	77	1	0	1	1	1	1	0	0	0
Alive	81	80	1	0	0	0	0	0	1	1	0
Alive	83	80	1	0	1	1	0	0	0	0	0
Alive	82	63	1	0	0	1	0	0	0	1	0
Dead	30	57	0	0	0	0	0	1	0	2	1
Alive	82	59	0	1	0	0	0	0	0	1	0
Alive	81	34	0	0	0	0	0	0	0	2	0
Alive	82	74	1	0	0	0	0	1	0	1	0
Dead	47	62	0	0	0	0	0	0	0	0	2
Alive	81	32	1	0	1	0	0	1	0	1	0
Alive	73	80	1	1	1	0	1	1	1	2	0
Alive	81	59	1	0	1	0	0	0	0	1	0
Dead	2	85	1	0	1	0	0	0	1	1	1
Alive	78	87	0	0	1	0	1	1	0	1	0
Alive	79	45	1	0	0	0	0	1	0	0	0
Alive	80	60	1	0	1	0	1	1	0	1	0
Alive	80	64	0	0	1	0	0	1	1	2	0
Alive	80	42	0	0	0	0	0	0	0	1	0
Alive	82	53	0	0	0	0	0	0	0	1	0
Alive	81	78	1	1	1	0	0	0	0	0	0
Alive	82	47	1	0	0	0	0	1	1	1	0
Alive	81	51	1	0	0	1	0	1	0	2	0
Dead	0	83	1	0	1	1	0	1	0	1	1
Alive	80	23	0	0	1	1	0	1	0	1	0
Alive	0	54	1	0	0	0	0	1	1	1	0
Alive	80	50	1	0	0	1	0	1	0	1	0
Alive	81	75	0	0	0	0	0	0	0	1	0
Alive	80	72	1	1	1	1	0	0	0	0	0
Alive	75	70	0	1	0	0	0	0	0	1	0
Alive	81	76	1	1	0	0	0	1	0	1	0
Alive	80	65	1	1	1	0	0	0	0	1	0
Dead	70	65	1	0	0	1	1	1	0	2	1
Alive	81	80	1	1	0	0	0	0	0	1	0
Alive	83	63	1	0	0	1	0	0	0	1	0
Alive	79	73	0	0	0	1	0	1	0	1	0
Dead	20	88	0	0	0	0	0	0	0	1	2
Alive	81	71	1	1	1	1	0	0	0	1	0
Alive	80	51	1	0	1	0	0	0	0	0	0
Dead	30	73	0	0	1	1	0	1	0	1	2
Dead	39	83	0	1	1	1	0	0	0	0	2
Dead	27	75	0	1	0	0	0	1	0	1	1
Dead	66	68	0	0	0	0	0	0	0	1	2
Dead	20	90	1	0	1	0	1	1	0	1	1
Dead	78	71	1	0	1	0	0	1	0	0	1
Alive	80	54	1	1	1	0	0	1	0	0	0
Dead	62	85	0	0	1	0	1	1	0	2	2
Dead	65	81	0	0	0	1	0	0	0	1	1
Alive	79	83	1	0	1	1	0	0	0	1	0
Alive	79	47	1	0	0	0	0	1	0	1	0
Alive	79	62	0	0	0	0	0	0	0	0	0
Alive	76	80	1	0	0	0	1	1	0	1	0
Alive	77	58	0	1	1	0	0	1	0	1	0
Alive	76	85	1	0	1	1	0	1	0	1	0
Alive	81	51	0	0	0	0	0	0	0	1	0
Alive	80	60	0	0	0	0	0	0	0	0	0
Alive	78	60	1	0	0	0	0	0	0	0	0
Dead	13	90	0	0	1	0	0	1	0	0	2
Dead	39	47	0	1	1	0	1	1	0	1	1
Dead	78	81	1	0	1	0	0	1	0	1	2
Dead	69	66	1	1	1	0	0	0	0	0	2
Alive	78	48	0	1	1	0	0	1	1	1	0
Alive	79	62	1	1	1	1	1	0	0	1	0
Dead	25	75	1	1	1	0	0	1	0	1	1
Alive	78	70	1	1	1	0	0	1	0	1	0
Alive	52	40	0	0	1	0	0	1	0	1	0
Alive	79	75	1	0	0	1	0	1	0	1	0
Alive	63	89	1	0	1	0	1	1	1	1	0
Alive	80	63	1	1	0	1	0	0	0	0	0
Alive	78	46	0	1	0	1	0	0	0	1	0
Alive	76	86	1	0	1	0	0	1	1	1	0
Alive	78	55	0	1	0	0	0	0	0	0	0
Alive	78	69	1	1	1	0	0	0	0	0	0
Alive	79	55	1	0	1	0	0	1	0	1	0
Alive	80	53	0	1	0	1	0	0	0	0	0
Dead	24	89	0	0	0	0	0	0	0	1	2
Dead	0	88	1	0	1	0	1	1	1	1	1
Dead	55	87	1	0	0	0	0	0	0	0	2
Dead	50	80	1	0	1	0	1	0	0	0	2
Dead	65	74	1	0	1	0	0	0	0	0	2
Alive	78	57	0	0	0	1	0	0	1	1	0
Dead	46	71	0	0	1	0	0	0	0	0	2
Alive	75	83	1	0	0	0	0	0	1	0	0
Dead	34	73	0	0	0	0	0	1	0	1	1
Alive	77	80	0	0	1	0	0	1	0	1	0
Alive	77	71	0	1	0	1	0	0	0	1	0
Alive	76	68	0	0	1	1	0	0	0	2	0
Alive	68	79	1	1	1	0	0	0	0	0	0
Dead	4	89	0	0	0	0	0	1	0	1	1
Alive	65	31	0	1	1	0	0	1	1	1	0
Alive	78	50	1	1	0	1	0	0	0	0	0
Alive	77	49	1	0	1	1	0	0	0	0	0
Alive	76	60	1	0	0	1	0	0	0	0	0
Alive	76	56	0	1	0	1	0	0	0	0	0
Alive	76	59	0	1	0	1	0	0	0	0	0
Alive	77	85	1	0	0	0	1	1	1	1	0
Alive	76	61	0	1	0	0	0	1	0	1	0
Alive	74	63	0	0	1	0	0	0	0	1	0
Alive	88	63	0	1	1	0	0	1	0	1	0
Dead	0	90	0	0	0	0	0	1	1	1	1
Alive	78	80	1	0	0	0	0	0	0	1	0
Dead	58	80	1	1	1	0	0	1	1	1	2
Alive	77	76	1	1	1	0	0	0	0	1	0
Alive	73	66	1	0	1	0	0	0	0	0	0
Alive	77	72	0	0	0	0	0	0	0	1	0
Alive	76	72	1	0	0	0	0	0	0	0	0
Dead	35	83	0	0	1	0	0	1	0	1	1
Alive	76	71	1	0	1	1	0	0	0	0	0
Alive	77	41	0	1	1	1	0	1	0	1	0
Alive	78	64	1	0	1	0	0	0	0	0	0
Alive	77	49	1	1	1	0	0	1	0	1	0
Alive	76	49	0	0	0	1	0	0	0	0	0
Alive	75	33	1	0	1	1	0	0	0	1	0
Alive	74	74	0	1	0	1	0	0	0	0	0
Alive	77	74	0	1	0	1	0	0	0	0	0
Alive	77	50	1	0	0	1	0	0	0	0	0
Alive	76	45	0	0	0	1	0	1	1	2	0
Alive	76	66	1	0	1	0	0	0	0	0	0
Alive	75	58	1	1	0	0	0	0	0	0	0
Alive	75	75	1	0	1	0	0	1	0	1	0
Dead	71	80	1	0	1	0	1	1	0	1	1
Alive	78	67	0	0	1	1	0	0	0	0	0
Alive	77	57	1	0	0	1	0	0	0	1	0
Alive	75	72	0	1	1	0	0	0	0	0	0
Alive	74	75	1	0	0	0	0	0	0	1	0
Alive	76	64	1	0	0	0	0	0	0	0	0
Alive	74	50	1	0	1	1	0	0	0	0	0
Alive	76	66	0	0	1	0	0	0	0	0	0
Alive	77	54	1	0	0	0	0	1	0	0	0
Dead	5	54	0	0	1	0	1	1	0	2	1
Alive	77	65	0	0	0	1	1	0	0	0	0
Dead	67	94	1	0	1	0	0	1	0	1	2
Alive	76	86	1	1	1	1	0	1	0	1	0
Dead	7	85	0	0	1	0	0	1	0	1	2
Alive	78	80	1	1	0	0	0	1	0	0	0
Alive	76	58	0	1	0	0	0	0	0	1	0
Dead	0	80	1	0	1	1	0	0	0	0	1
Alive	76	88	0	1	1	0	1	1	0	1	0
Alive	73	64	1	0	1	0	1	0	0	1	0
Alive	75	72	0	1	0	1	0	1	0	1	0
Dead	19	80	0	0	0	1	1	0	0	0	2
Dead	65	94	1	0	1	0	0	1	0	1	2
Dead	3	75	0	0	0	0	0	1	1	1	2
Dead	14	81	1	1	1	0	0	1	0	1	2
Alive	28	82	0	0	0	0	0	0	0	0	0
Alive	75	69	1	0	1	0	0	0	0	0	0
Alive	74	60	0	0	1	0	0	1	0	1	0
Alive	76	60	1	0	0	1	0	0	0	0	0
Alive	75	60	0	1	0	1	0	0	0	1	0
Alive	74	89	1	0	1	0	0	0	0	0	0
Alive	75	78	1	1	1	0	1	0	0	0	0
Alive	76	39	0	0	1	0	0	1	0	1	0
Alive	75	53	1	0	1	0	0	0	0	1	0
Alive	77	77	1	0	1	1	0	0	0	1	0
Alive	72	78	0	0	1	0	0	1	0	1	0
Alive	73	68	0	1	0	0	0	0	0	0	0
Alive	73	73	1	1	1	0	0	0	1	1	0
Alive	73	57	1	1	1	1	0	0	0	0	0
Alive	73	84	0	0	0	0	0	1	0	0	0
Alive	75	60	0	1	0	0	1	0	0	0	0
Alive	73	75	1	0	1	0	0	0	0	1	0
Alive	75	74	1	0	0	0	0	1	1	1	0
Dead	11	82	0	0	1	0	0	0	0	0	2
Alive	74	51	0	1	0	0	0	0	0	0	0
Alive	74	84	0	1	0	1	1	1	0	1	0
Alive	94	77	0	0	0	1	0	1	0	1	0
Alive	92	66	0	1	1	0	1	0	0	0	0
Alive	75	67	0	1	0	1	0	0	0	1	0
Alive	91	60	0	1	0	0	0	0	0	0	0
Alive	81	73	0	0	0	0	0	0	0	1	0
Alive	76	73	0	1	0	0	0	0	0	1	0
Alive	78	51	0	0	0	0	0	1	1	1	0
Dead	57	87	0	0	0	0	0	0	0	0	2
Alive	74	50	1	1	0	1	0	0	0	0	0
Alive	74	69	1	1	1	1	0	0	0	0	0
Alive	75	58	1	1	1	0	0	1	1	1	0
Alive	72	76	0	1	0	0	0	0	0	0	0
Alive	72	75	1	0	0	0	1	0	0	1	0
Alive	74	52	1	1	0	0	0	1	0	1	0
Alive	70	45	0	0	0	0	0	1	0	1	0
Dead	45	55	1	0	0	1	0	0	0	1	1
Alive	35	61	1	0	0	1	0	0	0	0	0
Dead	17	87	0	0	0	0	1	1	0	1	2
Alive	73	57	1	0	1	1	0	0	0	1	0
Alive	60	46	0	0	1	1	0	0	0	1	0
Dead	35	88	1	0	1	0	0	1	0	1	2
Alive	77	67	0	1	1	0	0	0	0	1	0
Alive	73	53	0	1	0	1	0	0	0	1	0
Alive	73	69	0	0	1	0	0	0	0	0	0
Alive	74	49	1	0	1	1	0	0	0	1	0
Alive	72	62	1	0	0	1	0	0	0	1	0
Alive	75	65	0	0	0	0	0	0	0	1	0
Alive	72	68	1	0	0	1	0	0	0	0	0
Alive	35	78	1	1	0	0	0	0	0	0	0
Alive	72	51	1	1	0	0	0	1	1	1	0
Alive	75	55	1	1	1	1	0	0	0	0	0
Dead	15	84	0	0	0	0	0	0	0	0	2
Dead	33	67	1	1	0	0	0	0	0	1	2
Alive	73	72	1	1	0	1	0	1	0	1	0
Alive	73	68	0	0	0	1	0	0	0	0	0
Alive	73	78	0	0	0	0	0	0	0	0	0
Alive	76	77	0	1	1	0	0	0	0	0	0
Dead	10	85	1	0	0	1	1	1	0	2	1
Alive	73	73	0	0	1	0	0	0	0	1	0
Alive	74	77	1	0	0	0	0	0	0	0	0
Alive	73	71	0	0	0	0	0	0	0	0	0
Alive	75	66	1	0	0	1	0	0	0	1	0
Alive	72	61	0	1	0	1	0	1	0	0	0
Alive	75	64	1	1	0	0	0	0	1	1	0
Alive	74	83	1	0	0	0	0	0	0	1	0
Dead	8	80	1	0	0	1	0	1	0	1	1
Dead	32	78	0	0	0	1	0	0	0	0	1
Alive	66	83	1	1	0	0	0	0	0	0	0
Alive	73	70	1	1	1	0	0	0	0	0	0
Alive	71	60	1	0	0	0	0	1	0	1	0
Alive	73	77	0	0	0	0	0	0	0	1	0
Alive	72	65	1	0	0	0	0	0	0	0	0
Alive	76	63	0	1	0	0	1	1	0	1	0
Alive	73	80	0	0	0	1	0	0	0	1	0
Alive	72	68	0	0	0	1	0	1	0	1	0
Dead	28	77	1	1	0	1	0	1	1	1	1
Dead	73	60	0	1	0	0	0	0	0	0	2
Dead	77	58	0	0	0	0	0	0	0	0	1
Alive	76	43	1	1	0	0	0	1	0	2	0
Alive	72	86	0	0	1	0	0	1	0	1	0
Alive	72	67	0	1	1	0	0	1	0	0	0
Alive	59	51	1	1	0	1	0	1	0	1	0
Alive	68	63	1	1	1	0	0	1	0	1	0
Alive	71	71	1	1	1	0	0	1	0	0	0
Alive	71	58	0	0	0	1	0	0	0	0	0
Alive	69	59	1	1	0	0	0	0	1	1	0
Alive	70	60	0	0	0	0	0	1	0	1	0
Alive	68	85	1	1	1	0	0	0	0	1	0
Dead	12	84	0	1	1	0	0	0	0	2	1
Dead	1	94	0	1	0	0	0	1	0	1	1
Alive	70	85	0	0	0	1	0	0	0	0	0
Alive	12	55	0	0	1	0	0	1	0	1	0
Alive	68	79	1	1	1	0	0	1	0	1	0
Dead	58	90	0	0	1	0	1	1	0	1	1
Alive	71	81	0	0	0	1	0	1	1	1	0
Alive	71	49	0	0	1	1	1	0	0	0	0
Alive	71	47	0	1	0	0	1	1	0	1	0
Dead	45	80	0	0	1	0	0	0	0	2	2
Alive	68	51	1	0	1	0	0	0	0	0	0
Alive	71	89	1	0	1	0	0	0	0	0	0
Alive	69	73	1	0	1	0	1	1	1	2	0
Alive	71	77	1	1	0	0	0	1	0	1	0
Alive	71	71	1	0	0	0	0	1	0	0	0
Alive	69	71	1	0	0	1	0	0	0	1	0
Alive	69	67	1	1	0	0	0	1	0	1	0
Alive	68	72	1	0	1	0	0	1	1	1	0
Alive	69	73	1	0	0	1	0	0	1	1	0
Alive	70	74	0	1	1	0	0	0	0	1	0
Alive	66	64	1	0	0	0	1	0	0	1	0
Alive	68	64	0	0	1	0	0	1	0	1	0
Alive	68	73	0	0	1	0	0	1	1	2	0
Alive	67	47	1	0	0	0	1	0	0	1	0
Alive	66	59	1	0	0	0	0	1	0	1	0
Dead	36	66	1	0	0	0	0	0	0	0	1
Alive	66	63	1	0	0	0	0	0	0	0	0
Dead	15	78	1	0	0	0	0	1	1	2	2
Alive	67	67	1	0	0	0	0	0	0	0	0
Alive	66	63	1	0	1	0	0	0	0	0	0
Alive	67	66	0	0	0	0	0	0	0	0	0
Dead	2	75	1	0	1	0	0	0	0	1	2
Alive	67	83	1	0	1	0	0	1	0	1	0
Alive	65	52	1	0	1	0	0	0	0	1	0
Alive	65	59	0	1	0	1	0	1	0	1	0
Alive	64	60	0	1	1	1	0	1	0	0	0
Dead	0	80	0	1	0	1	0	1	0	1	2
Alive	69	81	0	0	0	0	0	0	0	1	0
Alive	69	74	0	0	0	0	0	0	0	0	0
Dead	0	92	1	0	1	0	1	0	0	1	1
Alive	67	32	0	0	0	1	0	1	0	0	0
Alive	72	61	1	0	1	1	0	0	0	0	0
Alive	65	65	1	0	0	0	1	1	0	1	0
Alive	69	83	0	1	0	1	0	0	0	1	0
Alive	70	86	1	1	1	0	0	0	0	0	0
Alive	67	64	0	1	0	0	0	0	0	0	0
Alive	68	79	1	0	0	0	0	0	0	0	0
Alive	66	39	1	0	1	0	0	1	0	0	0
Dead	31	63	1	0	0	0	0	0	0	2	1
Alive	70	85	1	0	1	0	0	0	0	0	0
Alive	64	63	0	0	0	0	0	1	0	1	0
Alive	65	87	1	0	1	0	1	0	0	1	0
Alive	71	74	1	0	0	1	0	0	0	0	0
Alive	71	46	0	0	0	0	1	0	0	1	0
Alive	62	45	0	0	1	0	0	1	1	1	0
Alive	70	71	1	0	0	0	0	0	0	0	0
Alive	69	57	0	0	0	0	0	0	0	1	0
Alive	65	64	0	0	1	0	0	1	0	1	0
Dead	21	88	1	0	1	0	1	0	0	0	2
Dead	43	93	0	1	1	0	0	0	0	0	2
Dead	38	91	1	1	1	0	1	0	1	1	2
Dead	3	81	1	0	1	1	0	0	0	1	1
Alive	70	45	1	1	1	1	0	1	0	0	0
Dead	70	69	1	1	0	1	1	1	0	2	1
Alive	64	55	0	0	1	1	0	0	0	0	0
Dead	27	72	0	0	1	0	0	0	0	0	2
Alive	69	57	0	0	0	0	0	0	0	0	0
Alive	66	47	0	1	0	1	0	1	0	2	0
Dead	0	81	1	0	1	1	0	0	0	1	1
Dead	63	74	1	0	0	0	1	0	0	1	2
Alive	70	72	1	0	1	0	0	0	0	0	0
Alive	71	52	0	0	0	0	1	1	0	1	0
Alive	72	59	0	1	0	1	0	0	0	1	0
Dead	64	69	1	0	1	0	0	1	0	0	2
Dead	14	78	1	0	1	1	0	0	0	1	2
Alive	67	81	0	1	1	1	0	0	0	1	0
Dead	10	84	0	0	0	1	0	1	0	1	2
Alive	64	28	1	0	0	1	0	1	1	1	0
Dead	11	84	1	0	1	0	1	1	0	2	2
Alive	66	72	1	0	0	0	1	1	0	2	0
Alive	66	77	1	0	1	0	0	0	1	0	0
Alive	32	48	1	0	0	1	0	0	0	1	0
Alive	65	67	1	0	0	0	0	0	0	1	0
Alive	64	63	1	1	0	0	0	0	0	1	0
Alive	67	54	0	0	1	1	0	0	0	0	0
Alive	64	84	1	0	0	0	0	1	0	1	0
Alive	66	68	0	0	0	0	0	1	0	1	0
Alive	66	63	1	0	0	0	1	0	0	0	0
Alive	66	33	1	0	0	1	1	1	0	1	0
Dead	22	87	0	0	0	0	0	0	0	0	1
Alive	70	73	1	0	1	0	1	1	0	1	0
Alive	68	80	1	0	1	0	0	1	0	1	0
Alive	71	67	1	0	0	0	0	0	0	1	0
Alive	66	44	0	0	1	1	0	1	0	1	0
Alive	66	69	1	0	0	0	0	0	0	0	0
Alive	64	73	0	0	0	1	0	1	0	1	0
Alive	65	81	1	0	1	0	0	1	0	0	0
Alive	65	71	0	0	1	1	0	0	0	0	0
Alive	64	87	1	0	1	0	1	0	0	1	0
Dead	34	90	1	1	1	0	1	0	0	1	2
Alive	63	61	0	0	0	1	0	0	0	0	0
Alive	69	85	1	0	1	0	0	0	0	2	0
Alive	63	84	0	0	0	0	1	1	0	0	0
Dead	10	93	0	1	1	0	1	0	0	0	2
Alive	64	49	0	0	0	0	0	1	0	1	0
Alive	66	51	1	1	0	1	0	0	0	0	0
Alive	67	45	1	1	0	0	0	0	0	1	0
Alive	66	71	1	0	1	1	0	1	0	1	0
Alive	65	57	0	0	1	0	0	1	0	1	0
Dead	7	82	1	0	0	0	0	0	0	1	1
Dead	45	89	0	0	1	0	0	0	0	1	2
Alive	69	67	0	0	0	0	0	0	0	1	0
Alive	70	70	0	0	0	1	0	0	0	0	0
Dead	9	76	1	0	0	0	0	1	0	2	2
Alive	71	54	1	0	1	1	0	0	0	0	0
Alive	66	60	0	1	0	0	1	0	1	2	0
Dead	37	73	0	0	1	1	0	1	0	1	2
Alive	62	69	0	1	0	0	0	0	0	0	0
Alive	26	55	0	0	0	0	0	0	0	2	0
Alive	65	46	1	0	1	1	0	1	0	1	0
Alive	63	78	1	0	0	0	0	0	0	0	0
Alive	63	56	0	0	1	0	0	1	0	1	0
Alive	62	62	1	0	0	1	0	1	0	1	0
Dead	46	85	0	0	0	1	0	0	0	0	2
Alive	67	58	1	0	1	1	1	1	1	1	0
Alive	62	80	1	0	1	0	1	1	0	2	0
Dead	9	63	1	0	1	0	0	0	0	1	2
Alive	66	54	0	0	1	1	0	1	0	1	0
Dead	8	92	0	0	1	0	0	0	0	1	2
Alive	68	42	1	0	0	1	1	1	1	1	0
Alive	66	53	0	0	0	0	1	1	1	0	0
Alive	67	42	1	0	1	1	0	0	0	0	0
Dead	30	38	0	0	0	1	0	0	0	1	2
Alive	65	62	0	0	0	1	0	0	0	1	0
Alive	65	65	1	0	1	0	0	0	0	1	0
Alive	63	85	1	0	1	0	0	0	0	1	0
Alive	65	76	0	0	0	0	0	0	0	0	0
Alive	71	90	0	0	0	0	0	0	0	1	0
Dead	54	75	1	0	1	0	0	0	0	0	1
Alive	63	88	1	0	1	0	1	1	0	1	0
Alive	39	59	1	0	1	1	1	0	0	1	0
Alive	62	73	0	0	0	0	1	0	0	1	0
Alive	70	60	0	0	0	0	0	0	0	0	0
Dead	17	64	0	0	1	1	0	1	0	2	1
Alive	57	56	0	1	0	1	0	0	0	0	0
Alive	62	51	1	0	0	1	0	0	0	0	0
Alive	69	83	1	0	1	1	0	0	0	1	0
Dead	44	84	0	0	0	1	0	0	0	1	2
Alive	64	71	1	0	0	0	1	1	0	1	0
Alive	61	55	0	0	0	0	0	0	1	0	0
Alive	70	50	0	0	0	1	0	0	0	0	0
Alive	64	83	1	1	1	1	0	0	0	1	0
Alive	63	58	0	1	0	1	0	0	0	0	0
Dead	49	83	0	0	1	1	0	1	0	1	1
Dead	25	62	0	0	1	1	0	1	0	1	1
Dead	0	79	1	0	1	0	0	0	0	1	1
Alive	62	62	0	0	1	1	0	1	0	0	0
Alive	63	81	1	0	1	0	0	0	0	0	0
Alive	69	62	0	0	0	0	0	1	1	1	0
Alive	71	54	0	0	0	1	0	0	0	0	0
Dead	62	81	1	0	0	0	0	1	0	1	2
Alive	70	43	1	0	0	0	0	1	0	1	0
Dead	0	89	0	1	0	0	0	1	0	1	1
Alive	65	67	1	0	1	0	0	0	0	0	0
Dead	4	80	1	0	0	0	1	1	1	2	1
Alive	61	73	1	1	1	0	0	0	0	1	0
Dead	34	81	0	0	0	1	0	0	1	1	1
Alive	63	62	1	0	0	0	0	0	0	1	0
Alive	62	63	1	1	1	0	0	0	0	0	0
Alive	65	59	1	0	0	0	1	0	0	1	0
Alive	61	75	1	0	0	0	0	1	1	1	0
Alive	62	67	1	0	0	1	0	0	0	1	0
Alive	60	60	1	0	0	1	0	0	0	0	0
Alive	60	68	0	0	1	1	0	1	1	1	0
Dead	0	34	0	0	1	0	0	0	0	1	1
Alive	62	50	1	0	1	0	0	1	0	0	0
Alive	63	46	0	0	0	0	0	0	0	0	0
Alive	64	51	1	1	0	1	0	0	0	0	0
Alive	63	83	1	1	1	1	0	0	0	0	0
Alive	71	62	1	0	1	1	0	0	0	1	0
Alive	56	88	1	0	1	0	0	0	1	0	0
Alive	61	82	1	0	1	0	0	0	1	1	0
Alive	60	35	0	0	0	0	0	1	0	1	0
Alive	58	74	1	1	0	0	0	0	0	1	0
Alive	62	57	1	0	1	1	0	0	0	0	0
Alive	60	61	1	0	0	0	1	1	0	1	0
Alive	65	31	1	0	0	1	0	0	0	0	0
Alive	62	71	1	1	0	0	0	0	0	1	0
Alive	70	57	0	1	0	1	0	0	0	0	0
Alive	60	56	1	1	0	0	0	0	0	0	0
Dead	12	74	0	0	1	0	0	1	0	2	1
Alive	62	50	0	0	0	0	0	1	0	1	0
Alive	60	39	1	1	0	1	1	1	1	1	0
Alive	64	56	1	0	1	1	0	0	0	1	0
Alive	60	54	1	0	1	1	0	0	0	0	0
Alive	61	73	0	0	0	0	1	0	0	0	0
Alive	66	76	0	1	0	1	0	1	0	1	0
Alive	60	79	1	0	1	0	0	0	0	0	0
Alive	60	52	1	0	0	0	0	1	0	1	0
Alive	64	55	0	0	0	1	0	1	0	1	0
Alive	64	73	0	0	0	0	0	0	0	1	0
Alive	62	70	1	0	0	0	0	0	0	0	0
Alive	59	53	0	0	0	0	0	0	1	0	0
Alive	59	79	0	1	0	0	0	0	0	1	0
Alive	57	58	1	0	1	0	0	1	0	1	0
Alive	60	35	1	0	0	1	0	1	0	1	0
Dead	0	86	0	1	1	1	0	0	0	0	1
Alive	58	53	1	1	0	0	0	1	0	1	0
Alive	59	60	1	0	0	0	0	0	0	0	0
Alive	60	55	0	0	1	1	0	0	0	1	0
Alive	30	79	0	1	0	1	0	0	0	1	0
Alive	57	73	1	0	1	0	0	0	0	0	0
Alive	58	67	1	0	1	0	0	0	0	0	0
Alive	65	41	1	1	0	1	0	1	0	1	0
Dead	26	94	0	0	1	0	0	0	0	1	2
Alive	36	80	1	0	1	0	0	1	0	1	0
Alive	63	73	1	0	1	0	0	0	0	0	0
Alive	69	64	0	0	0	1	0	1	0	1	0
Alive	58	57	1	0	0	0	0	0	0	0	0
Alive	58	68	0	1	0	0	0	1	0	1	0
Alive	59	60	0	0	1	1	0	0	0	1	0
Alive	58	61	1	1	0	0	0	0	0	0	0
Alive	60	68	0	0	0	0	0	0	0	0	0
Alive	67	83	0	1	1	0	0	1	1	1	0
Dead	37	81	0	0	1	0	0	1	0	1	2
Alive	59	50	0	0	1	1	0	0	0	0	0
Alive	59	84	0	1	0	0	0	0	0	0	0
Alive	58	63	1	0	1	1	0	1	0	1	0
Dead	50	59	0	1	1	0	1	0	0	1	1
Alive	54	92	1	1	1	0	0	1	1	1	0
Alive	56	44	1	0	0	1	0	0	0	0	0
Alive	57	62	1	0	0	0	0	0	0	0	0
Alive	0	43	1	0	0	1	0	0	0	1	0
Dead	41	78	1	0	1	0	0	0	0	1	2
Alive	58	39	1	0	1	0	0	0	0	0	0
Alive	59	45	1	0	1	0	0	1	0	1	0
Alive	59	91	1	0	1	0	0	1	0	0	0
Dead	49	84	0	0	0	0	1	0	0	0	2
Dead	7	87	1	0	1	0	1	1	0	1	1
Alive	57	70	1	0	0	0	1	0	1	1	0
Alive	59	58	1	0	1	1	0	1	0	1	0
Dead	42	87	1	1	1	0	0	1	0	1	2
Alive	36	62	0	1	1	1	0	1	0	1	0
Dead	27	82	1	0	1	0	0	0	0	1	2
Alive	58	51	0	0	0	0	0	0	0	1	0
Alive	59	55	0	0	1	1	0	0	0	1	0
Alive	59	53	0	0	0	1	0	0	0	0	0
Alive	58	75	0	1	0	0	0	0	0	0	0
Alive	58	71	0	0	0	1	0	1	0	0	0
Alive	59	56	1	0	0	0	0	0	0	0	0
Alive	56	83	1	0	1	0	0	1	1	1	0
Alive	42	77	1	0	0	0	0	0	0	1	0
Alive	61	43	1	1	1	1	0	0	0	0	0
Alive	58	83	1	0	1	0	1	1	0	1	0
Alive	58	68	1	0	0	0	1	0	0	0	0
Alive	57	84	1	0	1	1	0	0	0	1	0
Alive	57	68	0	0	0	0	0	0	0	0	0
Alive	57	60	0	0	0	0	0	0	0	1	0
Alive	56	65	0	0	0	0	0	0	0	1	0
Dead	32	95	1	0	1	0	0	0	1	1	2
Alive	59	82	1	0	0	0	0	0	0	0	0
Dead	42	74	1	0	1	0	0	0	0	0	2
Alive	57	50	0	0	0	0	0	0	0	0	0
Alive	60	55	1	0	1	0	0	1	0	0	0
Dead	46	89	1	0	0	1	0	0	1	1	1
Alive	57	65	1	0	0	0	0	0	0	0	0
Alive	55	62	0	1	0	1	0	0	0	0	0
Alive	55	81	0	1	0	0	1	0	0	1	0
Alive	55	69	1	1	0	1	0	0	0	1	0
Alive	57	61	1	0	1	1	0	0	0	1	0
Alive	57	64	0	0	0	1	0	1	0	1	0
Alive	56	64	0	0	0	0	0	0	0	1	0
Alive	57	73	0	0	0	0	0	1	0	2	0
Alive	56	67	0	1	0	1	0	1	0	0	0
Alive	30	66	1	1	0	0	0	1	1	1	0
Alive	53	68	1	0	0	1	1	0	0	1	0
Alive	59	63	0	0	0	0	0	0	0	0	0
Alive	59	69	1	1	0	1	0	0	0	0	0
Alive	36	75	0	0	1	1	0	1	0	0	0
Alive	56	69	0	0	0	1	0	0	0	1	0
Alive	56	83	1	0	1	0	0	0	0	1	0
Alive	56	49	0	0	0	1	0	0	0	0	0
Alive	65	81	1	0	1	0	0	0	0	1	0
Dead	20	84	0	0	0	0	1	0	0	1	1
Alive	7	45	1	0	1	0	0	1	0	1	0
Alive	58	82	0	0	0	1	0	0	0	0	0
Alive	57	57	1	0	0	0	0	1	0	1	0
Alive	58	70	0	0	1	1	0	0	0	0	0
Alive	56	86	1	0	1	0	0	0	0	0	0
Alive	49	92	0	0	0	0	0	0	0	1	0
Alive	55	42	1	0	1	0	0	1	1	1	0
Alive	58	72	1	1	0	0	0	1	0	1	0
Alive	55	78	1	1	0	1	0	0	0	1	0
Dead	31	84	1	1	0	0	0	0	0	1	2
Alive	58	66	0	1	0	0	0	0	0	0	0
Alive	62	85	0	1	1	1	0	0	0	0	0
Alive	55	79	0	0	0	0	0	0	0	1	0
Alive	55	51	1	1	1	0	0	0	0	0	0
Alive	55	62	1	0	0	0	0	1	1	1	0
Dead	51	77	0	0	0	0	0	0	0	1	2
Dead	29	57	0	1	0	0	0	1	0	1	1
Alive	54	86	1	0	0	1	0	0	0	0	0
Alive	53	86	0	0	0	0	0	0	0	0	0
Alive	53	38	1	1	0	0	0	0	0	0	0
Alive	55	71	0	0	1	1	0	0	0	1	0
Alive	57	84	0	0	1	0	1	1	0	1	0
Alive	55	77	0	0	0	0	1	1	0	1	0
Dead	0	90	1	1	1	0	0	0	0	2	1
Dead	25	67	1	0	1	1	0	1	0	1	1
Alive	55	80	0	0	0	1	0	0	0	0	0
Alive	55	71	0	0	1	1	0	0	0	1	0
Alive	56	83	0	0	0	0	0	0	0	1	0
Dead	4	71	0	0	1	0	0	1	1	2	2
Alive	51	63	0	0	1	0	0	1	0	1	0
Alive	59	44	1	1	1	1	0	1	0	1	0
Alive	45	59	1	0	1	0	0	0	0	1	0
Alive	53	58	0	1	1	1	0	1	0	1	0
Alive	66	46	1	0	0	0	0	1	0	1	0
Alive	65	57	0	0	0	0	0	0	0	0	0
Alive	68	63	0	0	0	0	0	0	0	0	0
Alive	55	42	0	0	0	0	0	1	0	2	0
Alive	54	64	0	1	0	1	0	0	0	1	0
Alive	54	70	1	0	1	0	0	0	0	1	0
Alive	54	48	0	1	0	1	0	0	0	0	0
Alive	54	57	1	0	1	1	0	0	0	1	0
Alive	58	65	1	0	0	0	1	0	0	1	0
Dead	16	85	1	0	1	0	1	1	1	2	2
Dead	37	55	0	0	1	0	0	0	0	0	2
Dead	6	84	0	0	1	1	0	0	0	0	2
Alive	59	81	1	0	0	0	1	1	0	1	0
Dead	32	88	1	0	1	0	0	0	0	1	2
Alive	46	82	0	0	0	0	0	1	0	1	0
Alive	56	64	0	0	0	0	0	0	0	0	0
Alive	53	60	1	0	1	0	0	0	0	1	0
Alive	53	80	1	1	0	0	0	1	0	1	0
Alive	53	46	1	1	1	0	0	0	0	1	0
Alive	55	67	0	0	0	0	1	1	0	1	0
Alive	56	72	1	0	1	0	1	1	0	1	0
Alive	53	57	1	0	1	0	0	0	1	1	0
Alive	51	74	0	0	0	1	0	0	0	1	0
Dead	37	95	1	0	1	0	0	0	0	0	2
Alive	56	84	0	1	0	0	0	0	0	1	0
Alive	55	64	0	1	0	0	0	0	0	1	0
Alive	51	83	0	1	0	0	0	0	0	0	0
Alive	51	81	0	0	0	0	0	0	1	0	0
Alive	52	62	1	1	0	1	0	0	0	1	0
Alive	53	35	1	0	1	1	0	0	0	0	0
Alive	52	45	1	1	0	1	0	1	0	0	0
Alive	56	71	0	0	0	0	0	0	0	1	0
Alive	54	43	1	0	0	1	0	1	0	0	0
Alive	50	89	1	1	1	1	1	1	0	1	0
Alive	51	45	0	1	0	1	0	0	0	0	0
Alive	52	94	1	0	1	1	0	1	0	1	0
Alive	52	31	0	0	0	1	0	1	0	1	0
Alive	51	65	0	1	0	1	0	1	0	0	0
Alive	53	78	1	0	0	0	0	1	0	0	0
Alive	52	55	1	0	0	1	0	1	0	1	0
Dead	21	88	1	0	1	1	0	1	1	1	1
Dead	36	53	0	1	0	0	0	0	0	2	1
Alive	52	56	0	1	1	0	0	1	0	1	0
Alive	51	54	1	0	0	0	0	1	1	0	0
Alive	53	71	1	0	0	0	0	0	0	0	0
Alive	55	56	0	0	1	0	0	1	0	2	0
Alive	54	70	0	0	0	0	0	1	0	0	0
Alive	54	49	1	0	1	1	0	0	0	0	0
Alive	54	40	1	0	0	1	0	1	0	1	0
Alive	50	60	0	0	0	0	0	1	0	0	0
Alive	49	71	1	1	1	1	0	0	0	0	0
Alive	52	55	0	0	1	0	1	1	0	2	0
Alive	12	77	0	1	0	1	0	0	0	1	0
Alive	53	76	1	1	1	1	0	0	0	1	0
Alive	52	50	1	0	0	0	0	0	0	0	0
Alive	49	68	1	0	1	1	0	0	0	0	0
Alive	51	70	0	0	1	1	0	1	0	2	0
Dead	32	78	1	1	0	0	0	1	0	1	2
Alive	50	59	1	1	0	0	0	0	0	1	0
Alive	55	70	1	0	0	0	0	0	1	0	0
Alive	51	70	1	0	0	1	0	0	0	2	0
Alive	51	76	0	1	0	0	1	1	0	1	0
Alive	32	45	1	0	1	1	0	1	0	1	0
Alive	48	47	1	0	0	0	0	0	0	0	0
Alive	50	88	1	0	1	0	0	0	0	1	0
Alive	52	28	0	1	1	0	1	0	0	1	0
Alive	50	64	1	0	1	0	0	0	0	1	0
Alive	52	65	1	1	1	0	0	1	1	2	0
Alive	51	70	0	1	0	0	0	0	0	0	0
Alive	49	55	1	0	0	1	0	0	0	0	0
Dead	6	89	0	1	1	0	0	0	0	1	2
Alive	38	78	0	0	0	0	0	0	0	0	0
Alive	49	79	1	0	1	1	0	0	0	1	0
Alive	52	75	1	0	0	0	0	0	0	0	0
Alive	51	56	1	1	1	1	0	0	0	1	0
Alive	53	49	0	0	0	1	0	1	0	0	0
Alive	51	80	1	0	0	1	0	0	0	0	0
Alive	50	89	1	0	1	0	0	0	0	1	0
Dead	11	79	1	0	1	0	0	1	0	1	1
Alive	51	90	0	1	1	0	0	1	1	1	0
Dead	27	56	0	0	0	1	0	1	0	1	1
Dead	10	74	1	0	1	0	1	1	0	1	1
Alive	48	85	1	0	1	1	0	0	0	0	0
Alive	49	64	1	1	1	0	0	0	0	1	0
Alive	52	69	1	0	0	0	0	0	0	0	0
Dead	19	79	0	1	1	0	0	0	0	0	2
Dead	20	67	1	1	1	1	0	0	1	1	2
Alive	50	57	0	1	0	1	0	1	0	1	0
Dead	17	59	0	1	0	0	0	0	0	0	2
Alive	49	77	0	1	0	1	0	0	0	1	0
Alive	50	64	1	1	1	0	0	0	0	0	0
Alive	50	75	0	1	0	1	0	0	0	1	0
Alive	51	73	1	0	1	0	0	0	0	0	0
Alive	49	51	0	0	0	0	0	1	0	1	0
Dead	20	85	0	1	0	0	0	0	0	0	2
Alive	48	84	1	1	1	0	0	1	0	1	0
Alive	15	52	1	1	1	1	0	0	0	0	0
Alive	50	80	1	0	0	0	0	0	0	0	0
Alive	51	58	0	0	1	0	1	1	1	1	0
Alive	49	74	0	1	1	1	1	1	0	2	0
Dead	42	72	1	1	0	1	0	0	0	1	1
Alive	50	63	0	0	0	0	0	0	0	1	0
Alive	49	82	1	0	1	0	1	0	1	1	0
Alive	48	72	1	0	0	0	0	0	0	0	0
Alive	48	71	1	0	0	0	0	1	0	1	0
Alive	53	61	0	0	0	0	0	0	0	1	0
Alive	53	79	1	0	0	0	0	1	1	1	0
Dead	43	88	0	0	0	0	0	1	0	2	1
Alive	49	74	1	0	0	0	0	1	0	1	0
Alive	53	84	0	1	1	1	1	1	0	2	0
Alive	48	71	1	0	0	0	1	1	0	1	0
Alive	48	65	1	0	0	0	0	0	0	0	0
Alive	48	54	0	0	1	1	0	0	1	1	0
Alive	51	51	1	0	0	0	0	0	0	0	0
Alive	50	67	1	0	0	0	0	0	0	1	0
Alive	61	57	1	0	0	0	1	0	0	0	0
Alive	50	51	0	1	0	0	0	0	0	0	0
Alive	3	78	0	0	1	1	0	0	0	0	0
Alive	49	68	0	0	0	0	0	1	0	1	0
Alive	47	71	1	1	0	0	1	0	1	0	0
Alive	48	45	0	0	1	1	0	1	0	1	0
Alive	48	67	1	0	0	0	0	0	0	0	0
Alive	50	60	0	1	1	0	0	0	0	1	0
Alive	49	71	1	0	1	0	0	0	0	0	0
Alive	51	72	0	1	0	0	0	1	0	0	0
Alive	49	77	1	0	1	0	0	1	0	1	0
Alive	49	53	1	1	1	0	0	0	0	0	0
Alive	52	64	1	1	1	0	0	0	0	0	0
Dead	25	59	1	0	1	1	0	0	0	1	1
Alive	58	50	0	0	0	0	0	0	0	0	0
Alive	54	70	1	0	0	0	0	0	0	1	0
Alive	48	54	0	1	0	1	0	0	0	1	0
Alive	51	71	1	1	0	0	0	0	0	0	0
Alive	50	72	1	0	1	0	0	0	0	1	0
Alive	48	62	1	0	0	0	1	0	0	1	0
Alive	50	51	1	0	0	1	0	0	0	0	0
Alive	50	61	1	0	0	0	0	0	0	1	0
Alive	49	81	1	0	0	0	0	0	0	0	0
Alive	49	57	1	1	0	0	1	0	0	0	0
Alive	50	58	1	0	1	0	1	1	1	2	0
Alive	48	55	1	1	0	1	1	0	0	0	0
Alive	48	45	0	0	1	1	0	1	1	1	0
Alive	50	84	1	0	1	0	0	1	0	1	0
Alive	49	60	1	0	1	0	0	1	0	0	0
Alive	49	90	1	0	1	0	1	1	0	0	0
Alive	49	66	1	0	0	1	0	1	0	1	0
Alive	48	79	0	0	0	0	0	1	0	1	0
Alive	48	51	1	0	0	0	0	0	0	0	0
Alive	49	44	1	0	1	1	0	0	0	1	0
Alive	90	82	0	0	0	0	0	1	0	1	0
Alive	128	66	1	0	0	0	0	0	0	2	0
Alive	78	61	1	1	0	1	0	0	0	0	0
Alive	51	77	0	0	0	0	0	0	0	1	0
Dead	24	79	1	0	1	1	0	0	0	0	2
Alive	48	88	1	0	1	0	0	1	0	1	0
Alive	79	55	1	0	1	0	0	0	0	0	0
Dead	0	80	0	0	0	0	0	0	0	1	1
Dead	0	87	1	0	1	0	0	0	0	0	2
Dead	0	78	1	0	1	0	0	1	1	1	1
Dead	0	87	1	1	1	0	0	1	0	1	1
Dead	3	86	1	0	1	1	0	1	0	2	2
Dead	51	82	1	0	1	0	0	1	0	1	2
Dead	59	84	0	0	1	0	0	1	0	1	2
Dead	72	86	0	0	1	0	0	1	0	1	2
Dead	92	74	1	0	1	0	0	1	0	1	2
Alive	141	53	0	0	0	0	0	0	0	0	0
Dead	23	84	0	1	1	0	0	1	0	1	2
Dead	102	89	0	0	1	1	1	0	0	1	2
Dead	11	82	1	1	1	0	0	0	0	1	2
Dead	107	84	0	0	0	0	0	0	0	1	2
Alive	142	43	1	0	1	1	0	0	0	1	0
Dead	133	68	0	0	1	0	0	1	0	2	2
Dead	28	92	1	0	1	0	1	0	1	1	1
Dead	0	97	0	0	1	1	0	0	0	0	1
Alive	137	42	1	0	0	0	0	1	0	1	0
Alive	143	68	0	0	0	0	0	0	0	0	0
Alive	140	52	0	0	1	0	0	0	0	2	0
Dead	115	88	1	0	1	0	0	0	0	0	2
Alive	138	81	1	0	0	0	0	1	0	0	0
Dead	117	84	1	0	1	0	0	1	0	0	1
Alive	0	70	1	0	1	1	0	1	0	1	0
Alive	134	64	1	0	0	1	0	0	0	0	0
Dead	2	83	0	0	0	1	0	1	1	1	2
Alive	137	70	1	0	0	0	0	0	1	0	0
Alive	133	54	0	0	0	0	0	1	0	1	0
Dead	20	39	1	0	0	1	0	0	0	1	1
Dead	66	89	0	0	1	0	0	0	0	1	2
Dead	35	91	1	0	1	0	1	1	0	1	1
Alive	141	61	1	0	0	0	0	0	0	0	0
Dead	37	86	1	0	1	1	0	0	0	1	2
Dead	136	76	1	0	1	0	0	0	0	0	2
Dead	93	72	1	0	1	0	1	0	0	0	2
Alive	116	33	1	0	0	0	0	1	0	2	0
Alive	135	74	1	0	1	0	0	0	0	1	0
Dead	60	89	1	0	1	0	1	1	1	2	2
Alive	133	78	1	0	0	0	0	0	0	0	0
Alive	139	76	1	0	0	0	0	0	1	1	0
Alive	133	70	0	0	1	1	0	1	0	1	0
Alive	139	72	1	0	1	0	0	1	0	1	0
Alive	134	53	0	0	0	0	0	0	0	1	0
Alive	142	51	0	0	0	0	0	0	0	1	0
Dead	40	88	1	0	0	0	0	1	0	1	2
Alive	137	58	0	1	0	0	0	0	0	0	0
Alive	136	91	0	0	1	0	0	0	0	1	0
Alive	92	50	1	0	1	1	0	0	0	1	0
Dead	108	94	1	0	1	0	0	0	0	0	2
Dead	22	87	1	0	1	0	1	0	0	2	2
Dead	57	93	1	0	1	0	0	0	0	1	2
Alive	140	67	1	0	0	0	0	1	0	1	0
Dead	48	79	1	0	1	0	0	0	0	1	1
Alive	132	54	0	0	1	0	0	0	1	0	0
Dead	83	43	0	0	0	1	0	0	0	0	1
Dead	130	76	0	0	0	0	0	0	1	1	2
Dead	13	76	1	0	1	0	0	1	0	1	2
Alive	143	70	1	0	0	1	0	1	0	1	0
Dead	12	76	0	0	0	1	0	0	0	1	2
Dead	16	74	1	0	1	1	0	0	0	2	1
Dead	136	77	0	0	0	0	0	0	1	0	2
Alive	132	54	1	0	0	0	0	1	0	1	0
Dead	13	90	1	0	1	0	0	1	0	1	1
Alive	140	84	0	0	0	1	0	1	0	1	0
Dead	35	93	1	0	1	0	0	0	0	1	2
Alive	136	50	0	0	0	0	0	0	0	0	0
Alive	135	57	1	0	0	0	0	0	0	0	0
Alive	12	52	1	0	0	0	0	1	0	1	0
Dead	2	72	1	0	1	0	0	1	0	1	2
Alive	133	51	0	1	0	1	0	0	1	1	0
Dead	114	26	0	0	1	1	0	1	0	1	2
Dead	139	78	1	0	1	0	0	1	1	1	2
Dead	83	84	1	0	1	0	1	1	0	2	2
Dead	137	77	0	0	0	0	0	0	0	0	2
Alive	143	51	0	0	1	0	0	0	0	1	0
Alive	133	82	0	0	0	0	0	0	0	1	0
Dead	117	76	1	0	0	0	1	0	0	0	2
Alive	128	57	0	0	0	0	0	0	0	0	0
Alive	132	54	0	0	0	1	0	0	0	0	0
Dead	43	86	1	0	1	0	0	0	0	0	2
Dead	4	75	0	0	1	0	0	0	0	0	2
Dead	21	77	1	0	0	0	0	0	0	1	2
Dead	101	76	0	0	0	0	0	0	0	1	2
Alive	140	73	1	0	1	0	0	0	0	0	0
Dead	18	76	0	0	0	0	0	1	0	1	2
Alive	143	68	1	1	1	1	0	0	0	1	0
Dead	62	69	0	0	1	1	0	1	0	1	2
Dead	65	72	0	0	0	0	0	0	0	0	2
Dead	116	68	1	0	0	1	0	1	0	1	1
Dead	29	69	0	1	1	0	0	0	0	1	1
Dead	104	46	1	0	0	0	0	0	0	1	1
Alive	140	75	1	0	1	1	0	1	1	1	0
Alive	141	79	1	0	1	0	0	0	0	0	0
Dead	124	73	1	0	1	1	1	0	0	1	1
Alive	143	66	0	0	1	0	1	1	0	1	0
Alive	136	65	1	0	1	0	0	0	0	0	0
Alive	134	61	1	0	0	0	0	1	0	1	0
Alive	140	58	1	0	1	0	0	0	0	0	0
Alive	66	55	0	1	1	0	0	1	0	1	0
Alive	132	67	1	0	0	0	1	1	0	1	0
Alive	141	60	0	0	0	1	0	0	0	1	0
Dead	31	84	0	0	0	0	1	0	0	0	2
Alive	132	53	0	0	1	1	0	0	0	1	0
Alive	134	60	1	0	1	0	1	1	0	1	0
Alive	139	77	1	0	0	0	1	1	0	1	0
Alive	137	81	1	0	1	0	0	1	0	1	0
Alive	133	84	1	0	1	0	0	0	0	0	0
Alive	136	42	1	0	1	0	1	1	1	2	0
Alive	136	61	0	0	0	0	0	1	0	1	0
Dead	67	80	1	0	1	0	0	0	0	1	2
Alive	142	73	0	1	0	0	0	0	0	1	0
Dead	112	81	1	0	1	0	0	1	0	2	2
Alive	141	65	0	0	0	0	1	0	0	1	0
Alive	133	83	1	0	1	0	0	0	0	0	0
Dead	16	79	0	0	0	0	0	0	0	1	2
Dead	14	88	0	1	1	0	0	0	0	1	2
Dead	15	83	0	0	0	0	0	1	0	0	1
Alive	133	56	1	0	0	0	0	0	0	0	0
Alive	138	85	1	0	0	0	0	0	0	1	0
Dead	33	59	0	0	0	0	1	0	1	1	1
Dead	24	84	1	0	1	0	0	0	0	1	1
Alive	95	64	0	0	1	0	0	0	0	1	0
Alive	5	84	1	0	1	1	0	0	0	1	0
Alive	134	63	0	1	0	0	0	0	0	0	0
Dead	68	80	1	0	0	0	1	0	0	1	2
Dead	120	88	1	0	1	0	0	1	0	1	2
Alive	139	73	0	0	0	0	0	0	0	1	0
Dead	30	76	1	0	1	0	0	0	0	0	2
Dead	119	40	1	0	1	1	0	1	0	0	1
Alive	135	64	1	1	1	1	0	1	0	1	0
Alive	136	59	0	0	0	1	1	1	0	1	0
Dead	43	76	1	0	0	0	0	1	0	1	1
Dead	18	79	1	0	1	1	0	1	0	1	2
Alive	135	61	0	0	0	1	1	0	0	0	0
Alive	133	86	1	0	1	0	1	1	1	1	0
Alive	138	50	0	0	1	1	0	0	0	0	0
Alive	135	55	0	0	0	0	0	0	0	1	0
Dead	116	84	1	0	1	0	0	0	0	0	2
Dead	69	82	1	0	1	0	0	0	0	0	1
Dead	60	86	1	0	0	0	0	0	0	0	2
Alive	141	81	1	0	1	0	0	0	0	1	0
Alive	143	72	1	1	1	1	0	0	0	0	0
Dead	120	89	1	1	1	0	0	0	0	1	2
Alive	135	62	0	0	0	0	0	0	0	0	0
Dead	136	79	0	0	0	0	0	0	0	0	2
Dead	23	83	0	0	0	0	0	1	0	1	2
Dead	18	87	1	0	1	0	0	0	0	1	2
Alive	139	70	1	0	0	0	1	1	0	1	0
Dead	101	84	0	0	0	0	0	1	0	1	2
Alive	132	70	1	0	0	0	0	0	0	0	0
Alive	141	54	1	1	0	1	0	0	0	1	0
Alive	140	82	1	0	1	0	0	1	0	1	0
Dead	125	67	0	0	0	0	0	0	0	0	2
Alive	140	66	1	0	0	0	0	1	0	0	0
Dead	28	83	1	0	1	0	0	1	0	1	2
Alive	132	83	0	0	0	0	0	1	0	1	0
Alive	142	47	1	0	0	1	0	1	0	1	0
Dead	8	62	1	0	0	1	0	0	0	1	2
Dead	71	87	1	0	1	0	0	1	0	1	1
Alive	138	78	1	0	1	0	0	0	0	1	0
Alive	135	68	0	0	1	0	0	0	0	0	0
Alive	140	67	0	0	0	0	0	0	0	0	0
Dead	0	80	0	0	0	1	0	1	0	0	2
Alive	68	50	1	0	0	0	0	0	0	1	0
Dead	9	75	0	0	1	1	1	0	0	0	2
Dead	37	51	1	0	1	1	0	0	0	2	1
Alive	138	83	1	0	0	0	0	0	0	1	0
Dead	93	82	1	0	1	1	0	0	0	1	2
Dead	57	63	0	0	1	0	0	1	0	0	2
Dead	19	90	1	0	1	0	1	1	0	2	1
Dead	26	82	0	0	0	0	0	0	0	1	1
Dead	62	60	0	0	0	0	0	0	0	0	2
Dead	52	61	0	0	0	0	0	1	0	1	2
Dead	8	87	1	0	1	0	1	1	1	1	2
Alive	134	52	0	0	0	1	0	0	0	0	0
Alive	139	64	0	0	1	0	1	1	1	1	0
Dead	114	76	0	0	0	1	0	0	0	0	2
Alive	134	50	0	0	0	0	0	0	0	0	0
Alive	134	62	0	0	0	0	0	0	0	1	0
Alive	133	64	0	0	0	0	0	0	1	1	0
Alive	123	76	1	0	1	0	0	1	0	1	0
Dead	66	73	0	0	0	0	0	0	0	1	2
Alive	121	81	1	0	1	0	1	1	1	1	0
Dead	36	71	0	1	1	0	0	1	0	1	2
Alive	131	57	1	0	0	1	1	0	0	1	0
Alive	123	51	1	1	1	1	0	1	0	1	0
Dead	80	80	0	0	0	1	0	0	0	0	2
Dead	107	68	0	0	0	0	0	1	0	1	2
Dead	91	59	1	0	0	0	0	1	0	0	2
Dead	15	90	0	0	0	0	0	0	0	1	2
Dead	45	84	1	0	1	1	0	1	0	1	2
Dead	62	88	0	0	0	1	0	0	0	0	2
Dead	65	87	1	0	0	0	0	0	0	0	1
Alive	115	76	1	0	0	0	0	0	0	1	0
Alive	124	38	0	0	0	0	0	1	0	1	0
Alive	129	60	1	0	0	0	0	0	0	0	0
Dead	116	81	1	0	1	0	0	0	0	0	2
Alive	119	61	1	0	1	0	0	0	1	0	0
Alive	130	75	0	0	0	0	1	1	0	2	0
Dead	0	89	0	0	1	0	0	0	0	0	2
Alive	125	64	0	0	1	0	0	0	0	0	0
Alive	125	74	0	0	0	0	0	0	0	0	0
Alive	122	48	1	0	0	0	0	0	0	1	0
Dead	0	79	1	0	1	0	0	0	0	0	2
Dead	40	70	1	0	1	0	0	0	0	1	2
Dead	74	80	1	1	1	1	0	0	0	0	2
Alive	105	79	1	0	0	0	0	0	0	0	0
Dead	49	74	0	0	0	0	0	0	0	0	2
Dead	9	76	1	0	1	0	0	1	0	1	2
Dead	51	76	1	0	0	1	0	0	0	1	2
Dead	58	75	1	0	0	0	0	0	0	1	1
Alive	81	51	1	0	0	1	0	0	0	0	0
Alive	128	62	1	0	0	1	0	0	0	0	0
Alive	122	74	1	0	0	0	0	0	0	0	0
Dead	50	58	1	1	1	0	0	0	0	0	2
Alive	127	74	0	0	0	1	0	0	0	0	0
Dead	0	90	1	0	1	0	0	0	0	1	2
Alive	128	78	0	0	0	0	1	1	0	1	0
Dead	58	85	1	0	1	0	0	1	0	0	2
Dead	2	89	1	0	1	0	0	0	0	1	1
Alive	123	69	1	0	0	0	0	0	0	1	0
Alive	127	64	1	0	1	0	0	0	1	1	0
Alive	127	48	0	1	0	1	0	1	0	1	0
Dead	54	70	0	0	0	1	0	1	0	1	1
Dead	35	66	1	0	1	0	0	1	1	1	1
Dead	109	49	0	0	0	1	0	0	0	0	1
Alive	121	60	0	0	0	0	1	0	0	1	0
Dead	44	92	0	0	0	0	0	1	1	1	2
Alive	131	68	1	0	0	1	0	1	0	1	0
Alive	128	40	1	0	0	0	0	1	0	1	0
Alive	128	45	0	0	0	1	1	1	0	1	0
Dead	40	74	0	0	1	1	1	0	0	1	2
Dead	75	88	1	0	1	1	1	0	0	1	2
Dead	106	81	0	0	0	0	0	0	0	0	2
Alive	122	68	1	0	0	0	0	1	0	1	0
Alive	116	55	1	0	0	1	0	0	0	0	0
Alive	125	61	1	1	0	0	0	0	0	0	0
Alive	127	54	1	0	0	0	0	0	1	1	0
Alive	123	65	1	0	1	0	1	1	0	1	0
Dead	13	91	1	0	1	0	0	1	0	2	1
Dead	64	94	0	0	1	0	0	0	0	1	2
Dead	13	81	1	0	1	1	0	0	0	1	1
Dead	30	77	1	0	1	0	1	1	0	1	2
Dead	84	71	1	0	0	0	0	0	0	1	2
Dead	116	78	0	0	0	0	0	0	0	0	2
Alive	128	54	1	0	1	0	0	0	0	1	0
Dead	9	80	0	0	1	0	0	1	0	1	2
Alive	125	78	1	0	0	0	0	0	0	0	0
Alive	126	67	1	0	1	0	0	1	0	1	0
Alive	128	52	1	0	0	0	0	0	0	1	0
Dead	90	69	0	0	1	0	0	1	1	1	2
Dead	44	75	0	0	0	0	0	0	0	0	2
Dead	67	65	1	0	1	0	0	1	1	1	2
Alive	123	65	1	0	1	0	0	0	0	1	0
Dead	57	85	1	0	1	0	0	0	0	1	2
Alive	125	44	0	0	0	0	0	1	0	0	0
Alive	127	62	0	0	0	0	0	0	0	0	0
Dead	17	91	1	0	1	0	0	1	0	1	2
Alive	127	63	0	0	0	0	0	1	0	1	0
Alive	129	40	0	0	1	0	0	1	0	1	0
Dead	62	68	1	0	0	0	0	0	0	1	2
[truncated: 31,153 more rows]
